# Supplementary material for: (E)-3-(4-Chloro­phen­yl)-1-(2,3,4-trichloro­phen­yl)prop-2-en-1-one
Source: Acta Crystallogr Sect E Struct Rep Online. 2011 Jan 8;67(Pt 2):o241. doi: 10.1107/S1600536810053213 (PMC3051492; doi:10.1107/S1600536810053213)
Supplement: Supplementary file 1 [file e-67-0o241-sup1.cif]

##############################################################################
###                                                                        ###
###        Electronic paper (Acta Crystallographica Section E)             ###
###                                                                        ###
##############################################################################
#                                                                            #
# This CIF contains the data in a paper accepted for publication in Acta     #
# Crystallographica Section E. It conforms to the requirements of Notes      #
# for Authors for Section E, and has been peer reviewed under the auspices   #
# of the IUCr Commission on Journals.                                        #
#                                                                            #
# Full details of the Crystallographic Information File format               #
# are given in the paper "The Crystallographic Information File (CIF):       #
# a New Standard Archive File for Crystallography" by S. R. Hall, F. H.      #
# Allen and I. D. Brown [Acta Cryst. (1991), A47, 655-685].                  #
#                                                                            #
# The current version of the core CIF dictionary is obtainable from          #
# ftp://ftp.iucr.org/pub/cif_core.dic. The current version number is 2.4.    #
#                                                                            #
# Software is freely available for graphical display of the structure(s) in  #
# this CIF.  For information consult the CIF home page http://www.iucr.org/  #
# cif/home.html                                                              #
#                                                                            #
# This file may be used for bona fide research purposes within the           #
# scientific community so long as proper attribution is given to the journal # 
# article from which it was obtained.                                        #
#                                                                            #
##############################################################################
                                             
data_global
_audit_creation_method     'form.cif (version 2.0)'
_journal_data_validation_number     ?
_journal_date_recd_electronic     2010-12-17
_journal_date_accepted     2010-12-18
_journal_name_full     'Acta Crystallographica, Section E'
_journal_year     2011
_journal_volume     67
_journal_issue      2
_journal_page_first     o241
_journal_page_last     o241
_journal_paper_category     QO
_journal_coeditor_code     HB5777
_publ_contact_author_name     'Prof. Fun, Hoong-Kun'
_publ_contact_author_address
;
      X-ray Crystallography Unit
      School of Physics
      Universiti Sains Malaysia
      11800 USM, Penang
      MALAYSIA
;
_publ_contact_author_email     'hkfun@usm.my'
_publ_contact_author_fax     '6 04 6579150'
_publ_contact_author_phone     '6 04 6533652'
_publ_section_title
;
(<i>E</i>)-3-(4-Chlorophenyl)-1-(2,3,4-trichlorophenyl)prop-2-en-1-one
;
loop_
    _publ_author_name
    _publ_author_footnote
    _publ_author_address
    'Hoong-Kun Fun'
;
      Thomson Reuters ResearcherID: A-3561-2009.
;
;     X-ray Crystallography Unit
      School of Physics
      Universiti Sains Malaysia
      11800 USM, Penang
      Malaysia
;
    'Chin Sing Yeap'
;
      Thomson Reuters ResearcherID: A-5523-2009.
;
;
      X-ray Crystallography Unit
      School of Physics
      Universiti Sains Malaysia
      11800 USM, Penang
      Malaysia
;
    'D. Jagadeesh Prasad' ?
;
      Department of Chemistry
      Mangalore University
      Mangalore, Karnataka
      India
;
    'Suresh P. Nayak' ?
;
      Department of Chemistry
      Mangalore University
      Mangalore, Karnataka
      India
;
    'Laxmana, K.' ?
;
      Department of Chemistry
      Mangalore University
      Mangalore, Karnataka
      India
;
data_I
_audit_creation_method     SHELXL-97
_chemical_name_systematic
;
(<i>E</i>)-3-(4-Chlorophenyl)-1-(2,3,4-trichlorophenyl)prop-2-en-1-one
;
_chemical_name_common     ?
_chemical_formula_moiety     'C15 H8 Cl4 O'
_chemical_formula_sum     'C15 H8 Cl4 O'
_chemical_formula_iupac     'C15 H8 Cl4 O'
_chemical_formula_weight     346.01
_chemical_melting_point     ?
_symmetry_cell_setting     triclinic
_symmetry_space_group_name_H-M     'P 1'
_symmetry_space_group_name_Hall     'P 1'
loop_
    _symmetry_equiv_pos_as_xyz
    'x, y, z'
_cell_length_a     3.8879(2)
_cell_length_b     6.7510(3)
_cell_length_c     13.7788(5)
_cell_angle_alpha     97.620(2)
_cell_angle_beta     96.177(2)
_cell_angle_gamma     92.017(2)
_cell_volume     355.93(3)
_cell_formula_units_Z     1
_cell_measurement_reflns_used     5499
_cell_measurement_theta_min     3.00
_cell_measurement_theta_max     29.97
_cell_measurement_temperature     296(2)
_exptl_crystal_description     'block'
_exptl_crystal_colour     'yellow'
_exptl_crystal_size_max     0.76
_exptl_crystal_size_mid     0.33
_exptl_crystal_size_min     0.22
_exptl_crystal_density_diffrn     1.614
_exptl_crystal_density_meas     ?
_exptl_crystal_density_method     'not measured'
_exptl_crystal_F_000     174
_exptl_absorpt_coefficient_mu     0.821
_exptl_absorpt_correction_type     multi-scan
_exptl_absorpt_process_details     '(<i>SADABS</i>; Bruker, 2009)'
_exptl_absorpt_correction_T_min     0.5735
_exptl_absorpt_correction_T_max     0.8368
_exptl_special_details
;
;
_diffrn_ambient_temperature     296(2)
_diffrn_radiation_type     MoK\a
_diffrn_radiation_wavelength     0.71073
_diffrn_radiation_source     'fine-focus sealed tube'
_diffrn_radiation_monochromator     graphite
_diffrn_measurement_device_type     'Bruker SMART APEXII CCD'
_diffrn_measurement_method     '\f and \w'
_diffrn_detector_area_resol_mean     ?
_diffrn_reflns_number     7510
_diffrn_reflns_av_R_equivalents     0.0242
_diffrn_reflns_av_sigmaI/netI     0.0292
_diffrn_reflns_theta_min     1.50
_diffrn_reflns_theta_max     29.97
_diffrn_reflns_theta_full     29.97
_diffrn_measured_fraction_theta_max     0.994
_diffrn_measured_fraction_theta_full     0.994
_diffrn_reflns_limit_h_min     -5
_diffrn_reflns_limit_h_max     5
_diffrn_reflns_limit_k_min     -8
_diffrn_reflns_limit_k_max     9
_diffrn_reflns_limit_l_min     -19
_diffrn_reflns_limit_l_max     19
_diffrn_standards_number     0
_diffrn_standards_interval_count     .
_diffrn_standards_interval_time     .
_diffrn_standards_decay_%     ?
_refine_special_details
;
Refinement of <i>F</i>^2^ against ALL reflections. The weighted <i>R</i>-factor
<i>wR</i> and goodness of fit <i>S</i> are based on <i>F</i>^2^, conventional
<i>R</i>-factors <i>R</i> are based on <i>F</i>, with <i>F</i> set to zero for
negative <i>F</i>^2^. The threshold expression of <i>F</i>^2^ >
\s(<i>F</i>^2^) is used only for calculating <i>R</i>-factors(gt) <i>etc</i>.
and is not relevant to the choice of reflections for refinement.
<i>R</i>-factors based on <i>F</i>^2^ are statistically about twice as large
as those based on <i>F</i>, and <i>R</i>- factors based on ALL data will be
even larger.
;
_reflns_number_total     3395
_reflns_number_gt     3183
_reflns_threshold_expression     I>2\s(I)
_refine_ls_structure_factor_coef     Fsqd
_refine_ls_matrix_type     full
_refine_ls_R_factor_all     0.0332
_refine_ls_R_factor_gt     0.0303
_refine_ls_wR_factor_gt     0.0787
_refine_ls_wR_factor_ref     0.0823
_refine_ls_goodness_of_fit_ref     1.057
_refine_ls_restrained_S_all     1.056
_refine_ls_number_reflns     3395
_refine_ls_number_parameters     181
_refine_ls_number_restraints     3
_refine_ls_hydrogen_treatment     constr
_refine_ls_weighting_scheme     calc
_refine_ls_weighting_details
         'calc w=1/[\s^2^(Fo^2^)+(0.0435P)^2^+0.0513P] where P=(Fo^2^+2Fc^2^)/3'
_atom_sites_solution_hydrogens     geom
_atom_sites_solution_primary     direct
_atom_sites_solution_secondary     difmap
_refine_ls_shift/su_max     0.000
_refine_ls_shift/su_mean     0.000
_refine_diff_density_max     0.329
_refine_diff_density_min     -0.178
_refine_ls_extinction_method     none
_refine_ls_extinction_coef     ?
_refine_ls_abs_structure_details     'Flack (1983), 1324 Friedel pairs'
_refine_ls_abs_structure_Flack     -0.02(5)
loop_
    _atom_type_symbol
    _atom_type_description
    _atom_type_scat_dispersion_real
    _atom_type_scat_dispersion_imag
    _atom_type_scat_source
    'C' 'C' 0.0033 0.0016
                         'International Tables Vol C Tables 4.2.6.8 and 6.1.1.4'
    'H' 'H' 0.0000 0.0000
                         'International Tables Vol C Tables 4.2.6.8 and 6.1.1.4'
    'O' 'O' 0.0106 0.0060
                         'International Tables Vol C Tables 4.2.6.8 and 6.1.1.4'
    'Cl' 'Cl' 0.1484 0.1585
                         'International Tables Vol C Tables 4.2.6.8 and 6.1.1.4'
_computing_data_collection     'APEX2 (Bruker, 2009)'
_computing_cell_refinement     'SAINT (Bruker, 2009)'
_computing_data_reduction     'SAINT (Bruker, 2009)'
_computing_structure_solution     'SHELXTL (Sheldrick, 2008)'
_computing_structure_refinement     'SHELXTL (Sheldrick, 2008)'
_computing_molecular_graphics     'SHELXTL (Sheldrick, 2008)'
_computing_publication_material
                             'SHELXTL (Sheldrick, 2008) and PLATON (Spek, 2009)'
loop_
    _atom_site_type_symbol
    _atom_site_label
    _atom_site_fract_x
    _atom_site_fract_y
    _atom_site_fract_z
    _atom_site_U_iso_or_equiv
    _atom_site_adp_type
    _atom_site_calc_flag
    _atom_site_refinement_flags
    _atom_site_occupancy
    _atom_site_disorder_assembly
    _atom_site_disorder_group
    Cl Cl1 0.18842(18) 1.21292(10) -0.08423(5) 0.05987(19) Uani d . 1 . .
    Cl Cl2 1.09977(14) 0.85687(8) 0.46292(4) 0.04498(14) Uani d . 1 . .
    Cl Cl3 0.99789(19) 0.85943(10) 0.68403(5) 0.05664(17) Uani d . 1 . .
    Cl Cl4 0.67317(19) 0.47391(11) 0.75284(5) 0.0645(2) Uani d . 1 . .
    O O1 0.9846(5) 0.3188(3) 0.28530(12) 0.0512(4) Uani d . 1 . .
    C C1 0.5993(6) 0.7313(4) 0.00979(16) 0.0407(5) Uani d . 1 . .
    H H1A 0.6920 0.6148 -0.0180 0.049 Uiso calc R 1 . .
    C C2 0.4793(7) 0.8687(4) -0.05019(16) 0.0445(5) Uani d . 1 . .
    H H2A 0.4894 0.8451 -0.1178 0.053 Uiso calc R 1 . .
    C C3 0.3445(6) 1.0413(4) -0.00805(17) 0.0399(5) Uani d . 1 . .
    C C4 0.3247(6) 1.0802(4) 0.09119(18) 0.0428(5) Uani d . 1 . .
    H H4A 0.2311 1.1973 0.1179 0.051 Uiso calc R 1 . .
    C C5 0.4465(6) 0.9424(3) 0.15142(15) 0.0386(5) Uani d . 1 . .
    H H5A 0.4366 0.9685 0.2190 0.046 Uiso calc R 1 . .
    C C6 0.5836(5) 0.7650(3) 0.11160(14) 0.0336(4) Uani d . 1 . .
    C C7 0.7206(6) 0.6183(3) 0.17296(15) 0.0369(4) Uani d . 1 . .
    H H7A 0.8342 0.5133 0.1418 0.044 Uiso calc R 1 . .
    C C8 0.6995(6) 0.6198(3) 0.26870(15) 0.0372(4) Uani d . 1 . .
    H H8A 0.5872 0.7226 0.3021 0.045 Uiso calc R 1 . .
    C C9 0.8480(6) 0.4641(3) 0.32376(14) 0.0348(4) Uani d . 1 . .
    C C10 0.8101(5) 0.4806(3) 0.43238(14) 0.0319(4) Uani d . 1 . .
    C C11 0.9116(5) 0.6485(3) 0.50096(15) 0.0309(4) Uani d . 1 . .
    C C12 0.8730(6) 0.6515(3) 0.60100(16) 0.0357(4) Uani d . 1 . .
    C C13 0.7287(6) 0.4796(4) 0.63117(16) 0.0384(5) Uani d . 1 . .
    C C14 0.6308(6) 0.3128(3) 0.56447(18) 0.0432(5) Uani d . 1 . .
    H H14A 0.5364 0.1997 0.5856 0.052 Uiso calc R 1 . .
    C C15 0.6713(6) 0.3117(3) 0.46607(16) 0.0384(4) Uani d . 1 . .
    H H15A 0.6054 0.1972 0.4216 0.046 Uiso calc R 1 . .
loop_
    _atom_site_aniso_label
    _atom_site_aniso_U_11
    _atom_site_aniso_U_22
    _atom_site_aniso_U_33
    _atom_site_aniso_U_12
    _atom_site_aniso_U_13
    _atom_site_aniso_U_23
    Cl1 0.0665(4) 0.0563(4) 0.0629(4) 0.0105(3) 0.0037(3) 0.0313(3)
    Cl2 0.0504(3) 0.0319(2) 0.0539(3) -0.0034(2) 0.0081(2) 0.0100(2)
    Cl3 0.0731(4) 0.0484(3) 0.0425(3) 0.0058(3) -0.0047(3) -0.0069(2)
    Cl4 0.0849(5) 0.0797(5) 0.0369(3) 0.0232(4) 0.0178(3) 0.0231(3)
    O1 0.0688(12) 0.0460(9) 0.0405(8) 0.0188(9) 0.0118(8) 0.0036(7)
    C1 0.0496(13) 0.0391(11) 0.0343(10) 0.0064(10) 0.0069(9) 0.0059(8)
    C2 0.0545(13) 0.0489(12) 0.0309(9) 0.0041(11) 0.0054(9) 0.0072(9)
    C3 0.0393(11) 0.0390(11) 0.0440(11) 0.0012(9) 0.0028(9) 0.0170(9)
    C4 0.0469(12) 0.0331(10) 0.0504(12) 0.0074(9) 0.0096(10) 0.0078(9)
    C5 0.0468(12) 0.0374(11) 0.0314(9) 0.0025(9) 0.0056(9) 0.0027(8)
    C6 0.0355(9) 0.0342(9) 0.0323(9) 0.0014(8) 0.0054(8) 0.0074(7)
    C7 0.0376(10) 0.0379(11) 0.0367(10) 0.0050(9) 0.0061(8) 0.0085(8)
    C8 0.0388(11) 0.0399(11) 0.0348(10) 0.0067(9) 0.0057(8) 0.0095(8)
    C9 0.0379(10) 0.0357(10) 0.0317(9) 0.0035(8) 0.0044(8) 0.0073(7)
    C10 0.0347(10) 0.0293(9) 0.0334(9) 0.0074(8) 0.0047(8) 0.0086(7)
    C11 0.0307(9) 0.0281(9) 0.0348(9) 0.0051(7) 0.0024(7) 0.0079(7)
    C12 0.0372(10) 0.0364(10) 0.0332(9) 0.0105(8) -0.0003(8) 0.0045(7)
    C13 0.0409(11) 0.0460(12) 0.0318(9) 0.0127(9) 0.0046(8) 0.0146(8)
    C14 0.0462(12) 0.0397(12) 0.0483(12) 0.0046(10) 0.0075(10) 0.0203(10)
    C15 0.0469(12) 0.0286(10) 0.0388(10) -0.0008(8) 0.0000(9) 0.0063(8)
_geom_special_details
;
All e.s.d.'s (except the e.s.d. in the dihedral angle between two l.s. planes)
are estimated using the full covariance matrix. The cell e.s.d.'s are taken
into account individually in the estimation of e.s.d.'s in distances, angles
and torsion angles; correlations between e.s.d.'s in cell parameters are only
used when they are defined by crystal symmetry. An approximate (isotropic)
treatment of cell e.s.d.'s is used for estimating e.s.d.'s involving l.s.
planes.
;
loop_
    _geom_bond_atom_site_label_1
    _geom_bond_atom_site_label_2
    _geom_bond_site_symmetry_2
    _geom_bond_distance
    _geom_bond_publ_flag
    Cl1 C3 . 1.745(2) ?
    Cl2 C11 . 1.730(2) ?
    Cl3 C12 . 1.709(2) ?
    Cl4 C13 . 1.718(2) ?
    O1 C9 . 1.218(3) ?
    C1 C2 . 1.383(3) ?
    C1 C6 . 1.399(3) ?
    C1 H1A . 0.9300 ?
    C2 C3 . 1.378(3) ?
    C2 H2A . 0.9300 ?
    C3 C4 . 1.369(3) ?
    C4 C5 . 1.389(3) ?
    C4 H4A . 0.9300 ?
    C5 C6 . 1.398(3) ?
    C5 H5A . 0.9300 ?
    C6 C7 . 1.463(3) ?
    C7 C8 . 1.329(3) ?
    C7 H7A . 0.9300 ?
    C8 C9 . 1.474(3) ?
    C8 H8A . 0.9300 ?
    C9 C10 . 1.509(3) ?
    C10 C11 . 1.392(3) ?
    C10 C15 . 1.399(3) ?
    C11 C12 . 1.400(3) ?
    C12 C13 . 1.403(3) ?
    C13 C14 . 1.370(4) ?
    C14 C15 . 1.381(3) ?
    C14 H14A . 0.9300 ?
    C15 H15A . 0.9300 ?
loop_
    _geom_angle_atom_site_label_1
    _geom_angle_atom_site_label_2
    _geom_angle_atom_site_label_3
    _geom_angle_site_symmetry_1
    _geom_angle_site_symmetry_3
    _geom_angle
    _geom_angle_publ_flag
    C2 C1 C6 . . 121.0(2) ?
    C2 C1 H1A . . 119.5 ?
    C6 C1 H1A . . 119.5 ?
    C3 C2 C1 . . 118.9(2) ?
    C3 C2 H2A . . 120.6 ?
    C1 C2 H2A . . 120.6 ?
    C4 C3 C2 . . 122.0(2) ?
    C4 C3 Cl1 . . 119.28(18) ?
    C2 C3 Cl1 . . 118.73(17) ?
    C3 C4 C5 . . 119.1(2) ?
    C3 C4 H4A . . 120.5 ?
    C5 C4 H4A . . 120.5 ?
    C4 C5 C6 . . 120.77(19) ?
    C4 C5 H5A . . 119.6 ?
    C6 C5 H5A . . 119.6 ?
    C5 C6 C1 . . 118.25(19) ?
    C5 C6 C7 . . 122.28(18) ?
    C1 C6 C7 . . 119.43(18) ?
    C8 C7 C6 . . 126.72(19) ?
    C8 C7 H7A . . 116.6 ?
    C6 C7 H7A . . 116.6 ?
    C7 C8 C9 . . 122.32(19) ?
    C7 C8 H8A . . 118.8 ?
    C9 C8 H8A . . 118.8 ?
    O1 C9 C8 . . 123.42(18) ?
    O1 C9 C10 . . 118.57(18) ?
    C8 C9 C10 . . 117.92(17) ?
    C11 C10 C15 . . 118.23(18) ?
    C11 C10 C9 . . 124.79(18) ?
    C15 C10 C9 . . 116.95(19) ?
    C10 C11 C12 . . 121.51(18) ?
    C10 C11 Cl2 . . 119.60(14) ?
    C12 C11 Cl2 . . 118.87(16) ?
    C11 C12 C13 . . 118.2(2) ?
    C11 C12 Cl3 . . 120.83(17) ?
    C13 C12 Cl3 . . 120.94(16) ?
    C14 C13 C12 . . 120.76(19) ?
    C14 C13 Cl4 . . 118.73(17) ?
    C12 C13 Cl4 . . 120.51(18) ?
    C13 C14 C15 . . 120.4(2) ?
    C13 C14 H14A . . 119.8 ?
    C15 C14 H14A . . 119.8 ?
    C14 C15 C10 . . 120.9(2) ?
    C14 C15 H15A . . 119.6 ?
    C10 C15 H15A . . 119.6 ?
loop_
    _geom_torsion_atom_site_label_1
    _geom_torsion_atom_site_label_2
    _geom_torsion_atom_site_label_3
    _geom_torsion_atom_site_label_4
    _geom_torsion_site_symmetry_1
    _geom_torsion_site_symmetry_2
    _geom_torsion_site_symmetry_3
    _geom_torsion_site_symmetry_4
    _geom_torsion
    _geom_torsion_publ_flag
    C6 C1 C2 C3 . . . . 0.4(4) ?
    C1 C2 C3 C4 . . . . -0.3(4) ?
    C1 C2 C3 Cl1 . . . . -179.2(2) ?
    C2 C3 C4 C5 . . . . 0.5(4) ?
    Cl1 C3 C4 C5 . . . . 179.44(19) ?
    C3 C4 C5 C6 . . . . -0.8(4) ?
    C4 C5 C6 C1 . . . . 0.9(3) ?
    C4 C5 C6 C7 . . . . 178.7(2) ?
    C2 C1 C6 C5 . . . . -0.7(3) ?
    C2 C1 C6 C7 . . . . -178.6(2) ?
    C5 C6 C7 C8 . . . . 8.2(4) ?
    C1 C6 C7 C8 . . . . -174.0(2) ?
    C6 C7 C8 C9 . . . . -179.9(2) ?
    C7 C8 C9 O1 . . . . -3.7(4) ?
    C7 C8 C9 C10 . . . . 179.8(2) ?
    O1 C9 C10 C11 . . . . 129.4(2) ?
    C8 C9 C10 C11 . . . . -53.9(3) ?
    O1 C9 C10 C15 . . . . -48.7(3) ?
    C8 C9 C10 C15 . . . . 127.9(2) ?
    C15 C10 C11 C12 . . . . -0.9(3) ?
    C9 C10 C11 C12 . . . . -178.96(19) ?
    C15 C10 C11 Cl2 . . . . 177.53(17) ?
    C9 C10 C11 Cl2 . . . . -0.6(3) ?
    C10 C11 C12 C13 . . . . 0.1(3) ?
    Cl2 C11 C12 C13 . . . . -178.29(16) ?
    C10 C11 C12 Cl3 . . . . -179.78(17) ?
    Cl2 C11 C12 Cl3 . . . . 1.8(2) ?
    C11 C12 C13 C14 . . . . 0.5(3) ?
    Cl3 C12 C13 C14 . . . . -179.62(19) ?
    C11 C12 C13 Cl4 . . . . -179.80(16) ?
    Cl3 C12 C13 Cl4 . . . . 0.1(3) ?
    C12 C13 C14 C15 . . . . -0.3(3) ?
    Cl4 C13 C14 C15 . . . . 179.98(19) ?
    C13 C14 C15 C10 . . . . -0.5(4) ?
    C11 C10 C15 C14 . . . . 1.1(3) ?
    C9 C10 C15 C14 . . . . 179.3(2) ?
