# Supplementary material for: (E)-3-(4-Chloro­phen­yl)-1-(2,3,4-trichloro­phen­yl)prop-2-en-1-one
Source: Acta Crystallogr Sect E Struct Rep Online. 2011 Jan 8;67(Pt 2):o241. doi: 10.1107/S1600536810053213 (PMC3051492; doi:10.1107/S1600536810053213)
Supplement: Supplementary file 2 [file e-67-0o241-Isup2.hkl]

# 
# h,k,l, Fc-squared, Fo-squared, sigma(Fo-squared) and status flag 
# 
data_I
_shelx_title ' chl4m in P1 (R.T.)' 
_shelx_refln_list_code          4 
_shelx_F_calc_maximum       64.74 
_exptl_crystal_F_000       174.00 
_reflns_d_resolution_high  0.7113 
 
loop_ 
 _symmetry_equiv_pos_as_xyz 
 'x, y, z' 
 
_cell_length_a     3.8879 
_cell_length_b     6.7510 
_cell_length_c    13.7788 
_cell_angle_alpha  97.620 
_cell_angle_beta   96.177 
_cell_angle_gamma  92.017 
 
_shelx_F_squared_multiplier     1.000 
 
loop_ 
 _refln_index_h 
 _refln_index_k 
 _refln_index_l 
 _refln_F_squared_calc 
 _refln_F_squared_meas 
 _refln_F_squared_sigma 
 _refln_observed_status 
   0   0 -19        7.87        8.25      1.64 o 
   1   0 -19       17.31       22.20      3.18 o 
   0   1 -19        4.82        7.26      1.74 o 
   1   1 -19       22.30       28.75      2.23 o 
   0   2 -19       16.59       18.79      1.57 o 
   1   2 -19        1.37        1.87      0.60 o 
   0  -2 -18        3.14        3.88      1.35 o 
   1  -2 -18        6.47        5.43      1.35 o 
   0  -1 -18        1.87        1.83      1.16 o 
   1  -1 -18       16.38       18.96      1.18 o 
   2  -1 -18        1.07        0.57      0.69 o 
  -1   0 -18        1.74        1.09      1.10 o 
   0   0 -18        2.85        2.59      1.19 o 
   1   0 -18        4.05        6.13      0.82 o 
   2   0 -18       36.55       44.26      1.84 o 
  -1   1 -18        2.17        0.82      1.05 o 
   0   1 -18       15.54       19.37      1.15 o 
   1   1 -18       35.30       40.72      1.76 o 
   2   1 -18        3.52        3.51      0.74 o 
  -1   2 -18        8.13       10.47      1.91 o 
   0   2 -18       46.75       57.26      2.12 o 
   1   2 -18       17.15       17.14      1.17 o 
   2   2 -18       11.49       11.21      1.03 o 
  -1   3 -18       17.38       26.49      1.80 o 
   0   3 -18        9.32        9.13      0.91 o 
   1   3 -18       17.21       17.67      1.36 o 
   2   3 -18       13.93       14.35      1.08 o 
   0   4 -18       14.64       14.90      1.36 o 
   1   4 -18        1.76        2.45      0.69 o 
   0  -3 -17        6.57        7.80      1.46 o 
   1  -3 -17        1.94        2.28      1.16 o 
  -1  -2 -17       11.23        9.83      1.76 o 
   0  -2 -17       13.56       13.77      1.79 o 
   1  -2 -17        0.95        0.99      0.97 o 
   2  -2 -17       12.87       15.81      1.13 o 
  -1  -1 -17        4.62        4.98      1.39 o 
   0  -1 -17        0.03        0.96      0.98 o 
   1  -1 -17       18.15       21.37      1.75 o 
   2  -1 -17        0.13        1.48      1.58 o 
  -1   0 -17        7.77        7.26      1.48 o 
   0   0 -17       31.53       35.24      3.13 o 
   1   0 -17        0.39        0.76      0.48 o 
   2   0 -17       11.61       15.36      1.03 o 
   3   0 -17       13.40       16.22      2.39 o 
  -2   1 -17       11.49        9.73      1.70 o 
  -1   1 -17       18.33       21.12      1.99 o 
   0   1 -17        4.64        6.21      0.76 o 
   1   1 -17       15.78       18.10      1.13 o 
   2   1 -17       25.80       30.86      1.88 o 
   3   1 -17        1.77        1.81      0.87 o 
  -1   2 -17        6.20        7.73      0.81 o 
   0   2 -17        7.00        7.27      0.80 o 
   1   2 -17       38.48       43.10      3.26 o 
   2   2 -17        1.51        1.61      0.57 o 
   3   2 -17        4.19        3.57      0.65 o 
  -1   3 -17       25.37       27.70      1.78 o 
   0   3 -17        2.90        2.98      0.60 o 
   1   3 -17        1.56        2.17      0.55 o 
   2   3 -17        1.20        1.45      0.56 o 
  -1   4 -17        4.18        4.21      0.89 o 
   0   4 -17       13.09       12.04      1.20 o 
   1   4 -17       13.53       12.94      0.95 o 
   2   4 -17        0.66        1.41      0.52 o 
   0   5 -17       16.21       15.65      1.43 o 
   1   5 -17       13.55       14.19      1.30 o 
   0  -4 -16        1.45        0.17      1.08 o 
   1  -4 -16        5.60        6.00      1.42 o 
  -1  -3 -16        3.18        3.31      1.30 o 
   0  -3 -16       10.59       10.13      1.58 o 
   1  -3 -16       21.08       21.97      2.11 o 
   2  -3 -16        4.68        5.94      1.01 o 
  -1  -2 -16        2.66        1.33      1.10 o 
   0  -2 -16       13.06       10.92      1.56 o 
   1  -2 -16        3.30        1.97      0.56 o 
   2  -2 -16        5.27        3.65      0.67 o 
   3  -2 -16        6.13        8.71      0.95 o 
  -2  -1 -16        2.13        1.97      1.12 o 
  -1  -1 -16        1.93        2.13      1.08 o 
   0  -1 -16       10.77       11.32      1.52 o 
   1  -1 -16       34.50       32.01      2.27 o 
   2  -1 -16        7.18        8.97      0.87 o 
   3  -1 -16        3.53        2.92      0.65 o 
  -2   0 -16        0.07       -0.51      0.51 o 
  -1   0 -16       30.77       30.46      2.39 o 
   0   0 -16        9.85       10.47      1.38 o 
   1   0 -16       18.41       19.41      1.09 o 
   2   0 -16        0.24        0.30      0.59 o 
   3   0 -16       12.34       13.77      1.05 o 
  -2   1 -16        5.97        5.51      0.90 o 
  -1   1 -16        1.54        1.93      0.61 o 
   0   1 -16       30.10       30.73      1.76 o 
   1   1 -16       10.91       11.61      0.87 o 
   2   1 -16       32.48       32.55      2.37 o 
   3   1 -16        1.71        2.56      0.90 o 
  -2   2 -16        5.11        5.17      1.22 o 
  -1   2 -16        9.42        9.37      0.82 o 
   0   2 -16       21.65       21.96      1.60 o 
   1   2 -16       10.99       10.51      0.86 o 
   2   2 -16       14.41       14.35      1.00 o 
   3   2 -16        0.60        0.39      0.47 o 
  -2   3 -16        3.40        3.66      0.62 o 
  -1   3 -16       25.89       27.07      1.68 o 
   0   3 -16       30.07       32.69      1.39 o 
   1   3 -16       34.27       35.99      1.51 o 
   2   3 -16        3.73        3.44      0.66 o 
   3   3 -16       12.87       13.58      1.04 o 
  -2   4 -16        6.05        6.26      0.82 o 
  -1   4 -16       18.37       19.10      1.48 o 
   0   4 -16        9.48       10.28      1.09 o 
   1   4 -16       28.87       29.54      1.34 o 
   2   4 -16       24.50       26.38      1.33 o 
  -1   5 -16        5.22        6.87      0.98 o 
   0   5 -16       32.80       35.87      2.08 o 
   1   5 -16        7.27        7.79      1.06 o 
   2   5 -16        6.59        7.41      0.77 o 
   0   6 -16       11.62       11.20      1.21 o 
   1   6 -16        8.36        7.39      1.06 o 
  -1  -4 -15        4.59        4.25      1.26 o 
   0  -4 -15        4.00        3.07      1.29 o 
   1  -4 -15       15.11       13.48      1.74 o 
   2  -4 -15        6.63        3.60      1.17 o 
  -1  -3 -15        8.02        6.35      1.48 o 
   0  -3 -15        6.83        3.77      1.26 o 
   1  -3 -15        3.39        2.73      1.08 o 
   2  -3 -15        6.09        7.01      1.24 o 
   3  -3 -15        4.68        4.03      0.90 o 
  -2  -2 -15        8.15        6.18      1.45 o 
  -1  -2 -15        8.54        9.29      1.60 o 
   0  -2 -15        7.89        6.68      1.27 o 
   1  -2 -15       19.27       19.23      1.09 o 
   2  -2 -15       22.52       23.56      2.93 o 
   3  -2 -15        2.59        2.05      0.60 o 
  -2  -1 -15       14.26       13.97      1.76 o 
  -1  -1 -15        2.86        2.95      1.06 o 
   0  -1 -15       21.82       24.14      1.25 o 
   1  -1 -15        6.31        6.76      0.69 o 
   2  -1 -15       25.01       26.54      1.06 o 
   3  -1 -15        8.95        8.74      0.87 o 
  -2   0 -15       13.58       13.55      1.18 o 
  -1   0 -15       16.37       15.44      1.70 o 
   0   0 -15       22.58       22.79      1.14 o 
   1   0 -15       17.35       15.72      0.98 o 
   2   0 -15        4.66        3.95      0.48 o 
   3   0 -15        7.63        9.55      0.88 o 
  -2   1 -15       10.10        8.76      1.02 o 
  -1   1 -15        6.69       10.12      1.63 o 
   0   1 -15        0.75        1.70      0.47 o 
   1   1 -15       34.45       33.74      1.40 o 
   2   1 -15       11.14        9.93      0.81 o 
   3   1 -15       21.99       22.76      1.22 o 
  -2   2 -15       17.90       19.97      1.95 o 
  -1   2 -15        8.04        9.50      0.82 o 
   0   2 -15       77.82       79.31      2.52 o 
   1   2 -15        7.72        7.79      0.75 o 
   2   2 -15       22.35       22.10      0.95 o 
   3   2 -15        1.69        1.17      0.42 o 
  -2   3 -15       30.68       31.53      1.49 o 
  -1   3 -15       18.50       18.89      1.37 o 
   0   3 -15        4.18        4.15      0.61 o 
   1   3 -15       22.62       23.54      1.16 o 
   2   3 -15       24.25       25.78      1.26 o 
   3   3 -15        6.32        5.96      0.78 o 
  -2   4 -15        7.04        8.46      0.85 o 
  -1   4 -15       29.28       32.72      1.94 o 
   0   4 -15       12.74       13.61      0.91 o 
   1   4 -15       27.30       28.59      1.29 o 
   2   4 -15        7.10        8.23      0.79 o 
   3   4 -15       14.37       13.68      1.02 o 
  -2   5 -15        4.26        5.09      1.01 o 
  -1   5 -15       14.59       15.47      1.31 o 
   0   5 -15       45.25       50.65      2.49 o 
   1   5 -15       22.22       22.39      1.14 o 
   2   5 -15       11.08       11.57      0.90 o 
  -1   6 -15        2.25        2.06      0.75 o 
   0   6 -15        8.11        7.36      1.12 o 
   1   6 -15        0.57        1.49      0.67 o 
   2   6 -15        3.77        4.57      0.62 o 
   0  -5 -14       17.93       18.72      2.04 o 
   1  -5 -14        3.03        3.25      1.24 o 
  -1  -4 -14        9.51       10.57      1.57 o 
   0  -4 -14       15.43       15.03      1.79 o 
   1  -4 -14        1.54        2.03      1.05 o 
   2  -4 -14        2.87        2.49      0.83 o 
   3  -4 -14        1.29        1.11      0.82 o 
  -2  -3 -14        8.35        7.19      1.50 o 
  -1  -3 -14       13.35       13.64      1.62 o 
   0  -3 -14       26.98       26.47      2.13 o 
   1  -3 -14       13.41       15.94      2.08 o 
   2  -3 -14       17.06       17.89      1.82 o 
   3  -3 -14        4.05        5.03      1.31 o 
  -2  -2 -14        6.39        7.07      1.42 o 
  -1  -2 -14       44.54       43.82      2.82 o 
   0  -2 -14       26.74       24.24      1.95 o 
   1  -2 -14        2.48        1.63      0.52 o 
   2  -2 -14       17.75       18.79      1.08 o 
   3  -2 -14       11.98       13.24      1.00 o 
  -3  -1 -14        6.05        6.14      1.36 o 
  -2  -1 -14       22.03       24.71      2.11 o 
  -1  -1 -14       29.41       29.20      2.20 o 
   0  -1 -14       48.41       43.27      1.60 o 
   1  -1 -14       41.38       39.89      1.98 o 
   2  -1 -14        2.25        1.59      0.54 o 
   3  -1 -14        3.55        3.45      1.06 o 
   4  -1 -14        6.30        6.35      0.87 o 
  -3   0 -14        5.58        5.08      0.91 o 
  -2   0 -14        2.50        3.75      0.72 o 
  -1   0 -14        6.91        7.31      0.88 o 
   0   0 -14       47.72       52.50      2.45 o 
   1   0 -14       28.88       26.19      1.22 o 
   2   0 -14       58.83       53.14      1.66 o 
   3   0 -14        2.59        1.74      0.51 o 
   4   0 -14        4.18        3.88      0.68 o 
  -3   1 -14        1.29        1.47      0.87 o 
  -2   1 -14       12.16       13.22      1.20 o 
  -1   1 -14       95.94      103.77      3.41 o 
   0   1 -14       18.96       20.98      1.09 o 
   1   1 -14       68.97       61.16      2.08 o 
   2   1 -14       18.71       18.00      1.33 o 
   3   1 -14       11.59       11.41      0.86 o 
   4   1 -14        4.20        3.11      0.62 o 
  -3   2 -14        4.69        6.29      1.42 o 
  -2   2 -14       23.75       26.40      2.11 o 
  -1   2 -14        4.62        5.40      0.55 o 
   0   2 -14       28.96       29.74      1.29 o 
   1   2 -14       22.04       22.13      1.36 o 
   2   2 -14        3.50        2.83      0.44 o 
   3   2 -14        5.58        5.99      1.36 o 
   4   2 -14        0.81        0.97      1.09 o 
  -3   3 -14       15.73       13.33      1.82 o 
  -2   3 -14        4.19        4.72      0.68 o 
  -1   3 -14       15.68       17.41      0.86 o 
   0   3 -14       92.56       95.09      2.86 o 
   1   3 -14        5.51        6.63      0.72 o 
   2   3 -14       37.62       38.13      1.30 o 
   3   3 -14        0.08       -0.12      0.41 o 
  -2   4 -14       12.51       14.04      1.72 o 
  -1   4 -14       47.43       50.64      1.91 o 
   0   4 -14       20.94       21.53      1.06 o 
   1   4 -14       44.58       46.48      1.71 o 
   2   4 -14        0.43        0.14      0.36 o 
   3   4 -14       10.14        8.95      0.84 o 
  -2   5 -14        5.90        5.91      0.80 o 
  -1   5 -14       21.48       22.93      1.23 o 
   0   5 -14        6.38        7.68      1.02 o 
   1   5 -14       11.81       12.99      0.85 o 
   2   5 -14        6.08        7.39      0.76 o 
   3   5 -14        4.63        4.76      0.72 o 
  -2   6 -14        5.32        5.86      0.82 o 
  -1   6 -14       16.81       19.08      1.18 o 
   0   6 -14        8.58        8.33      1.05 o 
   1   6 -14       49.64       49.95      2.49 o 
   2   6 -14       12.22       12.71      0.89 o 
  -1   7 -14        7.08        8.04      1.09 o 
   0   7 -14       28.64       29.94      1.90 o 
   1   7 -14        7.29        9.64      1.09 o 
   0  -6 -13        3.33        3.25      1.19 o 
  -1  -5 -13       13.19       10.60      1.74 o 
   0  -5 -13        6.13        5.66      1.34 o 
   1  -5 -13       14.40       13.53      1.71 o 
   2  -5 -13        4.64        4.24      1.25 o 
  -2  -4 -13        0.23       -0.33      0.78 o 
  -1  -4 -13       10.54       14.96      1.69 o 
   0  -4 -13        6.40        6.52      1.36 o 
   1  -4 -13       25.63       28.89      2.19 o 
   2  -4 -13       15.78       17.62      1.13 o 
   3  -4 -13        2.00        0.60      0.68 o 
  -2  -3 -13       13.49       14.68      1.74 o 
  -1  -3 -13       25.46       28.45      2.15 o 
   0  -3 -13       26.77       26.41      2.13 o 
   1  -3 -13       86.41       91.02      3.64 o 
   2  -3 -13        2.22        1.17      0.51 o 
   3  -3 -13        6.33        6.26      1.75 o 
  -3  -2 -13        6.22        7.27      1.45 o 
  -2  -2 -13       16.58       17.21      1.80 o 
  -1  -2 -13       37.72       37.48      2.45 o 
   0  -2 -13       40.96       38.90      2.46 o 
   1  -2 -13        0.74        0.31      0.39 o 
   2  -2 -13       19.99       19.48      1.65 o 
   3  -2 -13       18.08       18.19      1.12 o 
   4  -2 -13        1.39        1.43      0.51 o 
  -3  -1 -13        1.63        1.53      0.93 o 
  -2  -1 -13        3.48        2.54      0.96 o 
  -1  -1 -13       12.97       14.81      1.56 o 
   0  -1 -13       38.12       36.52      1.39 o 
   1  -1 -13       72.70       74.12      2.31 o 
   2  -1 -13       34.63       35.66      1.21 o 
   3  -1 -13        6.79        5.67      0.72 o 
   4  -1 -13        1.54        2.01      1.13 o 
  -3   0 -13        0.63        0.01      0.51 o 
  -2   0 -13        1.16        1.04      0.86 o 
  -1   0 -13       16.79       17.83      0.79 o 
   0   0 -13       83.01       89.99      2.68 o 
   1   0 -13       91.53       87.47      2.51 o 
   2   0 -13       12.61       11.91      0.69 o 
   3   0 -13       17.35       17.05      1.03 o 
   4   0 -13        0.10       -0.35      0.43 o 
  -3   1 -13        1.46        2.06      0.92 o 
  -2   1 -13        2.78        1.50      0.57 o 
  -1   1 -13       37.82       39.92      1.26 o 
   0   1 -13       16.47       14.96      0.90 o 
   1   1 -13        8.44        6.56      0.55 o 
   2   1 -13       45.22       43.68      1.65 o 
   3   1 -13        4.98        6.36      0.82 o 
   4   1 -13        3.33        1.76      0.75 o 
  -3   2 -13        5.03        5.30      1.26 o 
  -2   2 -13        8.79        8.28      0.74 o 
  -1   2 -13       50.61       49.99      1.47 o 
   0   2 -13       10.45       10.58      1.21 o 
   1   2 -13      163.85      164.24      3.73 o 
   2   2 -13       15.11       15.17      0.93 o 
   3   2 -13       50.01       48.45      1.81 o 
   4   2 -13        0.43        0.31      0.66 o 
  -3   3 -13        2.80        3.57      1.12 o 
  -2   3 -13       47.30       45.92      1.78 o 
  -1   3 -13       20.63       21.99      0.92 o 
   0   3 -13       65.83       71.42      2.24 o 
   1   3 -13        9.10        7.89      0.59 o 
   2   3 -13       57.17       54.22      1.58 o 
   3   3 -13        6.95        7.32      0.81 o 
   4   3 -13        2.01        2.82      0.74 o 
  -3   4 -13        8.06        6.10      0.80 o 
  -2   4 -13       26.42       29.52      1.78 o 
  -1   4 -13       28.60       29.29      1.32 o 
   0   4 -13       13.71       12.71      0.80 o 
   1   4 -13       31.97       32.00      1.32 o 
   2   4 -13       28.45       30.05      1.14 o 
   3   4 -13        2.44        2.39      0.57 o 
  -2   5 -13        4.46        4.63      0.69 o 
  -1   5 -13       43.09       43.49      1.77 o 
   0   5 -13       30.75       31.82      1.84 o 
   1   5 -13       58.16       56.95      1.95 o 
   2   5 -13       17.51       17.02      1.11 o 
   3   5 -13        8.27        8.67      1.47 o 
  -2   6 -13        9.80       12.23      0.99 o 
  -1   6 -13       25.79       24.98      1.33 o 
   0   6 -13       54.90       58.29      2.72 o 
   1   6 -13        6.91        7.17      0.93 o 
   2   6 -13        3.12        4.35      0.63 o 
  -1   7 -13       12.44       14.15      1.03 o 
   0   7 -13        6.44        7.20      0.98 o 
   1   7 -13        6.00        8.80      1.08 o 
   2   7 -13        7.57        9.17      1.08 o 
  -1  -6 -12        0.54        0.34      0.93 o 
   0  -6 -12        3.82        3.25      1.20 o 
   1  -6 -12        7.44        6.84      1.41 o 
  -2  -5 -12        1.02       -0.30      0.79 o 
  -1  -5 -12        1.47        0.33      0.97 o 
   0  -5 -12        4.93        4.18      1.23 o 
   1  -5 -12       14.38       13.70      1.70 o 
   2  -5 -12       14.56       15.02      1.10 o 
   3  -5 -12        5.86        7.75      1.27 o 
  -2  -4 -12        2.19        2.14      0.84 o 
  -1  -4 -12       10.78       12.90      1.59 o 
   0  -4 -12       49.41       51.12      3.04 o 
   1  -4 -12       15.13       11.89      1.56 o 
   2  -4 -12       27.72       29.91      2.32 o 
   3  -4 -12        2.93        2.36      0.78 o 
  -3  -3 -12        0.07        0.29      0.84 o 
  -2  -3 -12        8.85       11.22      1.49 o 
  -1  -3 -12        7.49        6.51      1.14 o 
   0  -3 -12        1.44        0.43      0.71 o 
   1  -3 -12       10.17       10.91      0.79 o 
   2  -3 -12        1.90        2.33      0.53 o 
   3  -3 -12        4.70        4.83      0.73 o 
   4  -3 -12        4.14        3.50      1.06 o 
  -3  -2 -12        0.68        0.62      0.89 o 
  -2  -2 -12       10.08        9.27      1.38 o 
  -1  -2 -12        0.65        0.11      0.69 o 
   0  -2 -12       28.81       30.13      1.21 o 
   1  -2 -12       25.72       26.60      1.14 o 
   2  -2 -12       34.31       35.43      2.59 o 
   3  -2 -12       27.27       29.87      1.88 o 
   4  -2 -12        1.61        2.50      1.10 o 
  -3  -1 -12       12.21       11.91      1.09 o 
  -2  -1 -12        0.59        0.27      0.46 o 
  -1  -1 -12       28.28       29.73      2.04 o 
   0  -1 -12        5.79        4.60      0.62 o 
   1  -1 -12       38.10       42.10      1.51 o 
   2  -1 -12       34.57       34.45      1.30 o 
   3  -1 -12        2.64        2.44      0.54 o 
   4  -1 -12        6.58        6.86      0.93 o 
  -3   0 -12        2.95        1.30      0.56 o 
  -2   0 -12        8.69        9.25      0.93 o 
  -1   0 -12        4.93        5.51      0.86 o 
   0   0 -12       88.23       78.19      2.87 o 
   1   0 -12       81.65       77.36      2.26 o 
   2   0 -12       41.54       38.19      1.21 o 
   3   0 -12       21.85       20.35      0.93 o 
   4   0 -12        8.99       11.73      1.09 o 
  -3   1 -12       22.66       26.74      2.25 o 
  -2   1 -12        3.81        4.59      0.49 o 
  -1   1 -12      128.23      124.66      2.93 o 
   0   1 -12      164.29      155.01      3.51 o 
   1   1 -12       87.27       75.36      1.89 o 
   2   1 -12       94.30       93.73      2.74 o 
   3   1 -12       22.49       22.88      0.98 o 
   4   1 -12        1.87        2.33      0.95 o 
  -3   2 -12        4.87        5.06      1.19 o 
  -2   2 -12        8.58        8.21      0.61 o 
  -1   2 -12       81.79       75.75      1.96 o 
   0   2 -12      121.75      112.96      2.68 o 
   1   2 -12      101.38      101.47      2.37 o 
   2   2 -12       30.77       29.29      1.05 o 
   3   2 -12        4.66        5.16      0.69 o 
   4   2 -12        7.34        9.13      0.93 o 
  -3   3 -12        5.47        6.20      0.71 o 
  -2   3 -12       12.30       10.54      0.82 o 
  -1   3 -12       51.22       49.95      1.45 o 
   0   3 -12       15.61       15.03      0.68 o 
   1   3 -12        0.10        0.11      0.27 o 
   2   3 -12       16.82       16.45      0.77 o 
   3   3 -12       24.75       27.05      1.28 o 
   4   3 -12       10.89       11.93      1.36 o 
  -3   4 -12        2.53        2.53      0.69 o 
  -2   4 -12       21.98       20.74      1.13 o 
  -1   4 -12       16.25       15.70      0.95 o 
   0   4 -12       73.23       70.04      1.83 o 
   1   4 -12       13.05       13.51      0.80 o 
   2   4 -12       58.29       60.26      1.73 o 
   3   4 -12       24.94       21.95      1.15 o 
   4   4 -12        4.20        3.43      0.99 o 
  -3   5 -12        8.40        8.96      1.88 o 
  -2   5 -12       13.35       14.64      1.07 o 
  -1   5 -12        4.78        5.01      0.65 o 
   0   5 -12       38.45       38.04      1.52 o 
   1   5 -12       19.11       18.65      0.97 o 
   2   5 -12       13.54       11.94      0.87 o 
   3   5 -12        8.71        8.32      0.81 o 
  -2   6 -12       20.27       19.67      1.21 o 
  -1   6 -12        9.38        8.58      0.85 o 
   0   6 -12        3.69        4.31      0.92 o 
   1   6 -12       42.07       42.22      2.08 o 
   2   6 -12       13.03       13.60      0.87 o 
   3   6 -12        5.13        4.35      0.96 o 
  -2   7 -12        6.98        8.47      0.91 o 
  -1   7 -12       23.76       25.82      1.37 o 
   0   7 -12       35.16       34.70      1.99 o 
   1   7 -12       11.58       10.52      1.12 o 
   2   7 -12       11.43       12.57      1.22 o 
   0   8 -12       16.28       19.46      1.48 o 
  -1  -6 -11        8.72       11.34      1.62 o 
   0  -6 -11        4.57        5.29      1.22 o 
   1  -6 -11        1.09        0.08      0.89 o 
  -2  -5 -11        9.81       10.55      1.56 o 
  -1  -5 -11       16.63       12.22      1.65 o 
   0  -5 -11       12.67       15.64      1.69 o 
   1  -5 -11       20.74       19.25      1.77 o 
   2  -5 -11        3.02        3.31      0.64 o 
   3  -5 -11        4.66        5.82      1.08 o 
  -3  -4 -11        4.65        6.06      1.36 o 
  -2  -4 -11        6.84        7.95      1.20 o 
  -1  -4 -11       13.88       16.49      1.66 o 
   0  -4 -11       14.55       13.25      1.54 o 
   1  -4 -11       12.92       11.99      1.22 o 
   2  -4 -11        2.88        3.80      0.86 o 
   3  -4 -11       23.81       28.20      1.87 o 
   4  -4 -11        0.34       -0.65      0.65 o 
  -3  -3 -11       13.82       14.03      1.66 o 
  -2  -3 -11       18.86       21.28      1.87 o 
  -1  -3 -11        8.93        8.37      1.17 o 
   0  -3 -11        3.05        1.73      0.80 o 
   1  -3 -11        4.27        4.54      0.56 o 
   2  -3 -11       49.21       50.11      1.79 o 
   3  -3 -11        0.83        0.45      0.45 o 
   4  -3 -11       11.84       12.16      1.47 o 
  -3  -2 -11       14.20       15.33      1.67 o 
  -2  -2 -11        1.19        1.05      0.79 o 
  -1  -2 -11        9.53        8.24      1.13 o 
   0  -2 -11        2.60        2.46      0.58 o 
   1  -2 -11        1.28        0.17      0.34 o 
   2  -2 -11        1.82        1.79      0.73 o 
   3  -2 -11       24.62       25.50      1.26 o 
   4  -2 -11       10.01       10.11      0.90 o 
  -3  -1 -11        7.48        6.65      0.91 o 
  -2  -1 -11        9.74        9.64      0.90 o 
  -1  -1 -11      134.16      132.92      4.05 o 
   0  -1 -11       27.53       24.53      1.39 o 
   1  -1 -11       25.15       22.69      1.02 o 
   2  -1 -11       46.55       41.61      1.27 o 
   3  -1 -11       35.96       34.20      1.20 o 
   4  -1 -11       20.68       19.75      1.86 o 
  -4   0 -11        0.83        0.91      0.77 o 
  -3   0 -11       17.86       14.92      1.13 o 
  -2   0 -11      263.25      262.59      7.47 o 
  -1   0 -11        8.92        9.23      0.72 o 
   0   0 -11       81.68       77.22      1.62 o 
   1   0 -11       56.93       50.51      1.60 o 
   2   0 -11       75.50       71.35      1.83 o 
   3   0 -11        0.25        0.07      0.30 o 
   4   0 -11        6.13        7.06      1.22 o 
  -4   1 -11       21.05       18.85      2.00 o 
  -3   1 -11       37.30       38.67      1.80 o 
  -2   1 -11       34.85       34.75      1.57 o 
  -1   1 -11       17.67       17.51      0.75 o 
   0   1 -11      111.85      110.48      2.21 o 
   1   1 -11       11.10       10.38      0.55 o 
   2   1 -11        9.35        8.51      0.55 o 
   3   1 -11       18.82       18.47      0.85 o 
   4   1 -11        1.83        1.18      0.48 o 
  -4   2 -11        4.12        2.08      0.94 o 
  -3   2 -11        0.50        0.47      0.76 o 
  -2   2 -11       40.49       40.07      1.26 o 
  -1   2 -11       11.72       10.75      0.65 o 
   0   2 -11      201.94      195.65      4.30 o 
   1   2 -11       20.84       22.95      0.80 o 
   2   2 -11       65.29       63.80      1.71 o 
   3   2 -11        1.64        1.33      0.36 o 
   4   2 -11        9.40        9.95      0.84 o 
  -3   3 -11       29.10       28.94      2.29 o 
  -2   3 -11       12.80       11.47      0.80 o 
  -1   3 -11       51.44       49.01      1.39 o 
   0   3 -11       17.31       17.00      0.71 o 
   1   3 -11      237.97      236.50      5.08 o 
   2   3 -11       11.81       11.21      0.63 o 
   3   3 -11       24.94       24.88      1.18 o 
   4   3 -11        2.75        2.46      0.49 o 
  -3   4 -11        5.75        4.68      0.69 o 
  -2   4 -11       26.64       27.51      1.27 o 
  -1   4 -11       13.94       12.51      0.82 o 
   0   4 -11       16.05       16.49      0.69 o 
   1   4 -11        5.95        5.95      0.56 o 
   2   4 -11       74.30       72.51      1.90 o 
   3   4 -11       26.57       27.65      1.27 o 
   4   4 -11        6.86        4.07      0.95 o 
  -3   5 -11        3.61        2.30      0.55 o 
  -2   5 -11       52.26       51.54      1.99 o 
  -1   5 -11       57.34       56.11      2.13 o 
   0   5 -11       20.07       21.06      1.02 o 
   1   5 -11        2.07        2.40      0.42 o 
   2   5 -11       43.29       42.25      1.58 o 
   3   5 -11       51.03       48.66      1.80 o 
  -3   6 -11       69.89       65.32      2.61 o 
  -2   6 -11        9.82        9.70      0.86 o 
  -1   6 -11       47.41       44.84      2.69 o 
   0   6 -11        3.48        3.42      0.56 o 
   1   6 -11       29.39       28.86      1.67 o 
   2   6 -11        1.67        1.07      0.41 o 
   3   6 -11        1.33        1.69      0.77 o 
  -2   7 -11       26.05       25.30      1.40 o 
  -1   7 -11        5.49        6.29      0.74 o 
   0   7 -11        1.81        1.28      0.44 o 
   1   7 -11       13.91       14.49      1.18 o 
  -1   8 -11       10.44       10.75      0.96 o 
   0   8 -11       13.44       11.72      1.97 o 
   1   8 -11       14.64       15.14      1.28 o 
   0  -7 -10        9.56        9.96      1.47 o 
  -2  -6 -10       30.41       31.60      2.44 o 
  -1  -6 -10       25.46       30.59      2.34 o 
   0  -6 -10        1.60        1.59      0.89 o 
   1  -6 -10       19.71       20.36      1.83 o 
   3  -6 -10        0.58        0.25      0.69 o 
  -2  -5 -10       29.81       34.91      2.51 o 
  -1  -5 -10        9.93        8.75      1.46 o 
   0  -5 -10       30.34       30.25      2.20 o 
   1  -5 -10       18.46       19.76      1.69 o 
   2  -5 -10        6.18        7.70      1.07 o 
   3  -5 -10        1.45        0.73      0.66 o 
  -3  -4 -10        9.30       10.28      1.51 o 
  -2  -4 -10       21.17       19.50      1.68 o 
  -1  -4 -10       21.49       22.84      1.90 o 
   0  -4 -10      145.51      144.62      6.13 o 
   1  -4 -10        2.28        1.83      0.60 o 
   2  -4 -10        9.09        8.22      0.79 o 
   3  -4 -10        4.51        3.10      0.82 o 
   4  -4 -10        0.11       -0.67      0.67 o 
  -3  -3 -10        8.86        8.12      1.40 o 
  -2  -3 -10       19.84       17.63      1.61 o 
  -1  -3 -10       33.80       36.27      2.27 o 
   0  -3 -10        0.27        0.08      0.63 o 
   1  -3 -10       29.15       29.48      1.23 o 
   2  -3 -10       58.43       57.30      2.10 o 
   3  -3 -10        0.30       -0.46      0.75 o 
   4  -3 -10        0.87        1.26      0.73 o 
  -4  -2 -10        1.00        0.97      0.87 o 
  -3  -2 -10        4.62        4.06      1.05 o 
  -2  -2 -10       35.11       38.47      2.42 o 
  -1  -2 -10        8.90        3.65      0.72 o 
   0  -2 -10      299.41      276.79      7.03 o 
   1  -2 -10       89.85       80.16      3.74 o 
   2  -2 -10       79.77       73.07      2.68 o 
   3  -2 -10       10.99        9.69      1.02 o 
   4  -2 -10       11.17       11.73      0.96 o 
  -4  -1 -10        3.53        3.17      0.87 o 
  -3  -1 -10       15.54       16.38      1.16 o 
  -2  -1 -10       49.58       46.17      1.84 o 
  -1  -1 -10      345.60      326.18      8.92 o 
   0  -1 -10       32.00       27.67      1.32 o 
   1  -1 -10       38.64       35.01      1.30 o 
   2  -1 -10       15.94       15.04      1.64 o 
   3  -1 -10      102.36      103.05      2.57 o 
   4  -1 -10       11.07        9.23      0.97 o 
  -4   0 -10        1.10        0.08      0.67 o 
  -3   0 -10      126.50      118.80      3.87 o 
  -2   0 -10      116.17      114.45      3.61 o 
  -1   0 -10       33.13       32.25      1.01 o 
   0   0 -10       52.13       49.67      1.01 o 
   1   0 -10      176.98      170.92      4.45 o 
   2   0 -10        4.99        4.63      0.42 o 
   3   0 -10       17.20       14.06      0.74 o 
   4   0 -10        4.25        3.12      0.58 o 
  -4   1 -10       10.87       11.81      1.55 o 
  -3   1 -10       68.10       69.28      2.56 o 
  -2   1 -10       64.05       60.13      2.17 o 
  -1   1 -10      217.55      218.40      4.75 o 
   0   1 -10      197.19      196.72      3.24 o 
   1   1 -10       82.74       77.18      1.84 o 
   2   1 -10       77.06       73.52      1.84 o 
   3   1 -10        5.88        6.15      0.53 o 
   4   1 -10        2.83        2.96      0.65 o 
  -4   2 -10       13.69       15.27      1.76 o 
  -3   2 -10       11.65       12.31      1.47 o 
  -2   2 -10       93.53       90.96      2.25 o 
  -1   2 -10      453.41      447.52      9.32 o 
   0   2 -10      117.71      114.11      2.00 o 
   1   2 -10       34.79       33.42      0.99 o 
   2   2 -10        9.03        8.55      0.54 o 
   3   2 -10        2.45        1.76      0.38 o 
   4   2 -10        0.89        0.56      0.43 o 
  -4   3 -10        2.98        3.57      1.09 o 
  -3   3 -10       10.34        9.00      0.78 o 
  -2   3 -10       23.12       21.13      1.51 o 
  -1   3 -10       10.89        9.90      0.58 o 
   0   3 -10      191.54      186.88      4.01 o 
   1   3 -10      382.19      369.39      7.53 o 
   2   3 -10       11.92       11.04      0.61 o 
   3   3 -10       11.16       10.14      0.64 o 
   4   3 -10        4.98        6.71      1.03 o 
  -3   4 -10        7.70        7.42      0.83 o 
  -2   4 -10        7.11        7.69      0.91 o 
  -1   4 -10      192.97      192.09      5.21 o 
   0   4 -10      289.19      286.68      6.14 o 
   1   4 -10       18.82       18.54      0.76 o 
   2   4 -10       93.43       91.47      2.26 o 
   3   4 -10       17.24       17.99      0.99 o 
  -3   5 -10        8.79        9.64      0.84 o 
  -2   5 -10      178.25      163.53      4.83 o 
  -1   5 -10       28.13       31.59      1.48 o 
   0   5 -10       33.81       35.51      1.37 o 
   1   5 -10        5.34        6.23      0.48 o 
   2   5 -10       23.02       22.37      1.07 o 
   3   5 -10        5.13        6.59      0.74 o 
   4   5 -10        0.65        0.72      0.69 o 
  -3   6 -10       19.79       18.21      1.19 o 
  -2   6 -10       14.29       13.52      0.94 o 
  -1   6 -10        4.69        4.37      0.63 o 
   0   6 -10       59.06       55.97      1.96 o 
   1   6 -10        2.21        2.94      0.48 o 
   2   6 -10       31.11       30.98      1.28 o 
   3   6 -10        0.68        0.23      0.59 o 
  -2   7 -10       10.67       10.04      0.89 o 
  -1   7 -10       51.57       48.42      1.93 o 
   0   7 -10       32.48       31.31      1.39 o 
   1   7 -10       36.00       36.44      1.90 o 
  -1   8 -10       12.05       10.17      0.90 o 
   0   8 -10        9.76       10.97      1.91 o 
   1   8 -10        0.99        1.23      0.55 o 
  -1  -7  -9        7.55        9.98      1.39 o 
   0  -7  -9       27.32       29.50      2.15 o 
  -2  -6  -9        3.32        4.33      1.07 o 
  -1  -6  -9       30.92       32.02      2.33 o 
   0  -6  -9       37.00       40.58      2.54 o 
   1  -6  -9       15.95       14.53      1.50 o 
   2  -6  -9        8.56       10.03      1.21 o 
   3  -6  -9        0.66        1.17      0.74 o 
  -3  -5  -9        5.78        8.20      1.12 o 
  -2  -5  -9        6.29        6.58      1.38 o 
  -1  -5  -9       82.68       81.75      4.05 o 
   0  -5  -9       25.12       26.45      1.91 o 
   1  -5  -9       31.58       28.86      1.94 o 
   2  -5  -9        4.49        5.64      0.93 o 
   3  -5  -9        5.22        6.77      1.09 o 
  -3  -4  -9        5.01        3.59      1.04 o 
  -2  -4  -9       16.91       15.72      1.53 o 
  -1  -4  -9       90.90       96.91      4.52 o 
   0  -4  -9       22.79       23.74      1.79 o 
   1  -4  -9       29.20       27.67      3.15 o 
   2  -4  -9       26.80       28.72      1.22 o 
   3  -4  -9       25.79       26.22      1.79 o 
   4  -4  -9        0.46       -0.27      0.63 o 
  -3  -3  -9        3.77        4.45      1.06 o 
  -2  -3  -9        7.93        2.93      0.73 o 
  -1  -3  -9       90.58       92.25      4.26 o 
   0  -3  -9       10.15        8.27      0.65 o 
   1  -3  -9      630.77      622.28     15.49 o 
   2  -3  -9      109.16      107.72      4.98 o 
   3  -3  -9        0.07       -0.26      0.88 o 
   4  -3  -9        2.04        1.38      0.75 o 
  -4  -2  -9        4.57        4.75      1.19 o 
  -3  -2  -9        3.11        4.53      1.05 o 
  -2  -2  -9       60.01       59.07      3.06 o 
   0  -2  -9      472.64      452.53      9.11 o 
   1  -2  -9      394.36      373.11      9.44 o 
   2  -2  -9      141.09      135.66      5.20 o 
   3  -2  -9       30.68       30.72      1.30 o 
   4  -2  -9        1.18        2.74      1.54 o 
  -4  -1  -9        4.85        3.75      0.97 o 
  -3  -1  -9        8.83        9.18      0.87 o 
  -2  -1  -9       46.03       40.84      1.67 o 
  -1  -1  -9      276.19      259.29      7.30 o 
   0  -1  -9      280.94      272.34      6.67 o 
   1  -1  -9        6.61        5.16      0.54 o 
   2  -1  -9       97.01       91.11      2.63 o 
   3  -1  -9      100.57       99.36      2.47 o 
   4  -1  -9       17.62       16.90      1.05 o 
   5  -1  -9        0.76        0.19      0.78 o 
  -4   0  -9        7.05        5.99      1.29 o 
  -3   0  -9        6.39        8.18      0.92 o 
  -2   0  -9      102.55      101.91      2.42 o 
  -1   0  -9      228.74      223.59      4.81 o 
   0   0  -9       90.42       88.18      1.57 o 
   1   0  -9      220.54      201.44      4.27 o 
   2   0  -9       27.22       28.29      0.94 o 
   3   0  -9       10.51        8.06      0.59 o 
   4   0  -9       40.72       44.55      4.02 o 
   5   0  -9        4.67        3.29      1.22 o 
  -4   1  -9        1.98        1.75      0.91 o 
  -3   1  -9        3.15        3.39      0.61 o 
  -2   1  -9      220.61      220.18      4.80 o 
  -1   1  -9      170.28      169.24      3.70 o 
   0   1  -9      274.15      268.16      4.28 o 
   1   1  -9       21.74       21.34      0.74 o 
   2   1  -9       29.08       27.53      0.90 o 
   3   1  -9       27.41       26.33      1.35 o 
   4   1  -9       11.54       10.04      0.84 o 
   5   1  -9        6.36        6.90      0.83 o 
  -4   2  -9        0.99        0.34      0.69 o 
  -3   2  -9       16.24       15.54      1.61 o 
  -2   2  -9        7.09        8.97      0.55 o 
  -1   2  -9       15.01       16.07      0.64 o 
   0   2  -9      132.61      126.97      2.18 o 
   1   2  -9      122.55      113.65      2.51 o 
   2   2  -9      305.64      289.24      6.05 o 
   3   2  -9        8.36        7.46      0.56 o 
   4   2  -9        3.05        2.82      0.70 o 
  -4   3  -9        3.02        1.88      0.96 o 
  -3   3  -9        0.71        0.71      0.33 o 
  -2   3  -9       30.59       29.71      2.20 o 
  -1   3  -9       36.34       34.81      1.04 o 
   0   3  -9      673.87      651.17     11.40 o 
   1   3  -9      536.87      537.00      9.60 o 
   2   3  -9        5.31        6.11      0.47 o 
   3   3  -9       15.83       15.32      0.74 o 
   4   3  -9        0.03        0.50      0.65 o 
  -4   4  -9        2.17        1.48      0.59 o 
  -3   4  -9       34.90       31.04      2.25 o 
  -2   4  -9        1.06        1.65      0.41 o 
  -1   4  -9      360.16      341.60      8.91 o 
   0   4  -9      183.75      176.36      3.99 o 
   1   4  -9      135.11      131.04      2.96 o 
   2   4  -9       29.40       29.44      1.01 o 
   3   4  -9        9.11        7.91      0.80 o 
  -3   5  -9        5.60        5.19      0.70 o 
  -2   5  -9       29.56       30.31      1.38 o 
  -1   5  -9      156.73      145.02      4.16 o 
   0   5  -9       21.25       19.35      0.95 o 
   1   5  -9      183.26      178.00      3.98 o 
   2   5  -9       68.39       63.99      2.04 o 
   3   5  -9       32.56       31.09      2.03 o 
   4   5  -9        3.24        2.19      0.82 o 
  -3   6  -9        1.41        0.88      0.46 o 
  -2   6  -9       53.18       48.86      1.90 o 
  -1   6  -9       19.14       17.88      1.01 o 
   0   6  -9       91.40       90.88      3.04 o 
   1   6  -9       46.49       44.04      1.30 o 
   2   6  -9       20.03       19.43      1.21 o 
   3   6  -9       19.63       16.88      1.51 o 
  -2   7  -9        7.31        7.19      0.76 o 
  -1   7  -9       24.47       24.47      1.23 o 
   0   7  -9        1.68        2.12      0.46 o 
   1   7  -9        6.06        6.18      0.66 o 
   2   7  -9       10.50       12.12      1.23 o 
   3   7  -9       16.51       16.41      1.53 o 
  -2   8  -9        3.08        1.94      1.04 o 
  -1   8  -9        3.50        3.53      0.88 o 
   0   8  -9        9.83       10.35      1.35 o 
   1   8  -9       49.66       50.65      3.19 o 
  -1  -7  -8        7.02        7.18      1.30 o 
   0  -7  -8       18.67       16.21      1.66 o 
  -2  -6  -8        7.35        6.86      1.28 o 
  -1  -6  -8        3.05        3.48      1.02 o 
   0  -6  -8       24.54       21.07      1.71 o 
   2  -6  -8       17.18       20.16      1.49 o 
   3  -6  -8        5.23        5.54      1.04 o 
  -3  -5  -8        2.48        3.52      0.84 o 
  -2  -5  -8       36.37       34.19      2.34 o 
  -1  -5  -8        8.07        8.77      1.21 o 
   0  -5  -8       24.92       28.10      1.86 o 
   1  -5  -8       45.56       49.68      3.54 o 
   2  -5  -8       36.20       39.82      2.00 o 
   3  -5  -8        2.42        2.87      0.79 o 
   4  -5  -8       24.19       26.90      1.96 o 
  -3  -4  -8        4.64        0.95      0.57 o 
  -2  -4  -8       17.63       20.78      1.67 o 
  -1  -4  -8       61.31       60.99      3.18 o 
   0  -4  -8      144.28      145.90      6.05 o 
   1  -4  -8        9.97        9.29      1.60 o 
   2  -4  -8       81.55       80.94      2.43 o 
   3  -4  -8       84.48       86.51      3.67 o 
   4  -4  -8        5.64        6.48      1.21 o 
  -4  -3  -8        0.11       -0.13      0.71 o 
  -3  -3  -8        5.28        5.48      1.13 o 
  -2  -3  -8        4.55        0.09      0.23 o 
  -1  -3  -8       57.22       56.35      2.83 o 
   0  -3  -8      214.06      203.75      5.21 o 
   1  -3  -8       96.45       94.45      2.58 o 
   2  -3  -8      250.62      245.90      7.55 o 
   3  -3  -8       17.62       15.96      0.96 o 
   4  -3  -8        1.34        1.10      0.73 o 
  -4  -2  -8        3.38        1.69      0.94 o 
  -3  -2  -8        9.28        8.80      1.26 o 
  -2  -2  -8        9.46        9.60      1.17 o 
   0  -2  -8       90.83       80.49      1.86 o 
   1  -2  -8       85.57       83.21      2.46 o 
   2  -2  -8      120.85      118.13      3.28 o 
   3  -2  -8       66.06       63.14      3.10 o 
   4  -2  -8        8.38        8.17      1.14 o 
   5  -2  -8        1.36        1.50      0.84 o 
  -4  -1  -8        9.84        9.25      1.89 o 
  -3  -1  -8        0.34        0.74      0.42 o 
  -2  -1  -8        9.42        9.33      0.91 o 
  -1  -1  -8      124.88      114.87      4.48 o 
   0  -1  -8      393.34      351.52     15.29 o 
   1  -1  -8      123.08      124.72      3.26 o 
   2  -1  -8      275.20      265.01      7.75 o 
   3  -1  -8        2.18        3.04      0.44 o 
   4  -1  -8        0.42        0.94      0.59 o 
   5  -1  -8        4.12        2.43      0.93 o 
  -4   0  -8        5.98        6.02      0.85 o 
  -3   0  -8        8.38        8.66      0.81 o 
  -2   0  -8       32.64       33.08      1.00 o 
  -1   0  -8      175.59      163.86      4.37 o 
   0   0  -8        9.23        6.52      0.31 o 
   1   0  -8      315.94      315.72      6.48 o 
   2   0  -8       48.64       45.45      1.25 o 
   3   0  -8       14.84       13.76      0.80 o 
   4   0  -8       68.65       69.35      2.99 o 
   5   0  -8        8.92        8.99      0.88 o 
  -4   1  -8        0.72       -0.40      0.65 o 
  -3   1  -8       27.11       25.78      1.28 o 
  -2   1  -8       20.07       19.83      0.74 o 
  -1   1  -8      138.48      133.58      2.51 o 
   0   1  -8       26.21       22.17      0.52 o 
   1   1  -8      433.94      416.08      8.48 o 
   2   1  -8        1.57        1.63      0.27 o 
   3   1  -8      287.17      279.17      5.97 o 
   4   1  -8       42.19       41.67      1.66 o 
   5   1  -8       10.28        9.77      1.29 o 
  -4   2  -8        8.48        9.17      1.42 o 
  -3   2  -8       17.17       15.29      0.87 o 
  -2   2  -8      146.54      142.39      3.23 o 
  -1   2  -8      137.63      123.13      2.35 o 
   0   2  -8      467.30      477.03      7.45 o 
   1   2  -8      231.77      216.95      3.98 o 
   2   2  -8      418.83      399.17      8.23 o 
   3   2  -8       63.85       59.51      1.66 o 
   4   2  -8       14.97       14.47      1.72 o 
   5   2  -8        3.87        4.87      0.96 o 
  -4   3  -8        9.15        8.22      0.81 o 
  -3   3  -8       37.26       36.96      1.48 o 
  -2   3  -8      143.02      133.97      3.77 o 
  -1   3  -8      142.21      136.03      3.07 o 
   0   3  -8       99.96       98.87      1.93 o 
   1   3  -8      157.71      151.68      2.91 o 
   2   3  -8       97.01       92.90      2.26 o 
   3   3  -8       12.32       11.35      0.79 o 
   4   3  -8        7.66       10.88      1.09 o 
  -4   4  -8        7.57        7.85      0.82 o 
  -3   4  -8       24.90       22.16      1.12 o 
  -2   4  -8        3.90        3.04      0.47 o 
  -1   4  -8       28.44       26.81      1.12 o 
   0   4  -8      149.09      143.29      3.23 o 
   1   4  -8      127.64      125.08      2.99 o 
   2   4  -8      131.90      127.71      2.90 o 
   3   4  -8       38.57       35.53      1.16 o 
   4   4  -8        6.26        5.75      1.08 o 
  -4   5  -8        1.26        1.36      0.65 o 
  -3   5  -8       23.99       22.29      1.19 o 
  -2   5  -8       14.47       12.88      0.84 o 
  -1   5  -8       59.53       64.45      2.17 o 
   0   5  -8       89.50       83.95      2.54 o 
   1   5  -8       60.91       59.49      1.59 o 
   2   5  -8       12.37       12.73      1.05 o 
   3   5  -8        5.63        4.68      0.98 o 
   4   5  -8        2.60        2.51      0.83 o 
  -3   6  -8        1.63        2.68      0.69 o 
  -2   6  -8       29.83       28.32      1.33 o 
  -1   6  -8        2.63        2.99      0.66 o 
   0   6  -8       13.45       12.54      0.83 o 
   1   6  -8        0.60        0.91      0.27 o 
   2   6  -8       18.86       19.13      0.91 o 
   3   6  -8       25.07       24.63      1.88 o 
  -3   7  -8        0.61       -0.34      0.66 o 
  -2   7  -8       13.32       12.23      0.91 o 
  -1   7  -8       11.99       12.28      0.95 o 
   0   7  -8       44.25       42.33      2.58 o 
   1   7  -8       12.98       11.79      1.91 o 
   2   7  -8       58.60       62.98      3.17 o 
   3   7  -8        9.60       10.32      1.28 o 
  -2   8  -8        2.77        3.05      0.69 o 
  -1   8  -8       36.98       35.44      1.67 o 
   0   8  -8       18.40       16.87      1.01 o 
   1   8  -8       23.21       21.55      1.97 o 
   0   9  -8        4.10        4.54      1.23 o 
  -2  -7  -7        0.86        3.14      1.00 o 
  -3  -6  -7        1.48        1.54      0.92 o 
  -2  -6  -7       10.33       11.95      1.40 o 
  -1  -6  -7        8.47        9.99      1.28 o 
   0  -6  -7       13.23       12.46      1.26 o 
  -3  -5  -7        6.38        6.40      1.26 o 
  -2  -5  -7       19.08       24.92      1.95 o 
  -1  -5  -7       31.27       28.14      1.88 o 
   0  -5  -7       32.70       26.74      1.80 o 
   1  -5  -7        5.85        6.31      0.64 o 
   4  -5  -7       18.10       25.71      1.87 o 
  -4  -4  -7        6.22        5.30      1.27 o 
  -3  -4  -7        1.68        0.33      0.35 o 
  -2  -4  -7       15.40       14.30      1.36 o 
  -1  -4  -7        2.27        1.97      0.72 o 
   0  -4  -7       97.28       93.14      4.06 o 
   1  -4  -7       66.73       59.86      2.62 o 
   2  -4  -7       21.35       20.28      1.00 o 
   3  -4  -7       69.09       70.84      3.14 o 
   4  -4  -7       19.46       21.13      1.65 o 
  -4  -3  -7        0.76        1.63      0.89 o 
  -3  -3  -7       13.63       12.10      1.42 o 
  -2  -3  -7       51.25       23.48      1.63 o 
  -1  -3  -7       51.87       49.14      2.53 o 
   0  -3  -7       43.63       43.47      1.13 o 
   1  -3  -7       30.93       27.66      1.07 o 
   2  -3  -7       56.82       54.52      1.76 o 
   3  -3  -7       32.08       32.12      1.67 o 
   4  -3  -7        4.00        4.15      1.02 o 
  -4  -2  -7       10.32        9.99      1.42 o 
  -3  -2  -7       40.07       39.00      2.38 o 
  -2  -2  -7       45.90       44.29      2.38 o 
  -1  -2  -7       77.01       70.69      2.19 o 
   0  -2  -7        1.41        1.14      0.19 o 
   1  -2  -7      532.14      510.69     15.67 o 
   2  -2  -7       61.76       64.27      1.95 o 
   3  -2  -7       11.18       10.67      0.87 o 
   4  -2  -7        9.31       10.09      0.86 o 
   5  -2  -7        0.82        0.29      0.64 o 
  -4  -1  -7        7.75        6.93      0.90 o 
  -3  -1  -7        5.04        5.05      0.70 o 
  -2  -1  -7        8.64        8.55      0.69 o 
  -1  -1  -7       85.59       86.72      2.34 o 
   0  -1  -7      450.13      475.30      9.38 o 
   1  -1  -7       73.66       68.03      2.72 o 
   2  -1  -7      105.81      105.66      2.87 o 
   3  -1  -7       50.73       49.09      1.41 o 
   4  -1  -7        4.53        4.56      0.62 o 
   5  -1  -7        6.17        6.21      1.20 o 
  -4   0  -7        1.65        1.34      0.57 o 
  -3   0  -7        9.72        8.72      0.81 o 
  -2   0  -7      116.79      110.78      3.00 o 
  -1   0  -7       56.64       54.66      1.47 o 
   0   0  -7      308.62      310.66      5.34 o 
   1   0  -7      190.02      227.98      4.02 o 
   2   0  -7      352.01      341.10      6.96 o 
   3   0  -7       91.56       90.99      2.24 o 
   4   0  -7       39.48       42.03      1.38 o 
   5   0  -7       12.47       12.38      0.99 o 
  -4   1  -7       13.25       12.70      1.60 o 
  -3   1  -7       61.45       60.06      2.16 o 
  -2   1  -7       23.01       23.49      0.78 o 
  -1   1  -7      366.92      364.12      8.11 o 
   0   1  -7      157.94      168.62      2.70 o 
   1   1  -7      260.66      251.61      4.37 o 
   2   1  -7      101.70      102.81      2.35 o 
   3   1  -7       46.30       45.80      1.91 o 
   4   1  -7       11.34       12.09      1.15 o 
   5   1  -7        0.69        0.46      0.71 o 
  -4   2  -7        9.53        9.00      1.38 o 
  -3   2  -7        5.65        5.70      0.60 o 
  -2   2  -7       19.47       19.12      0.70 o 
  -1   2  -7      281.34      276.47      4.99 o 
   0   2  -7      165.41      169.27      2.80 o 
   1   2  -7       34.70       37.68      0.97 o 
   2   2  -7      125.54      118.70      2.69 o 
   3   2  -7       70.17       70.86      1.86 o 
   4   2  -7       10.39       10.31      0.80 o 
   5   2  -7        7.28        9.94      1.20 o 
  -4   3  -7        3.33        3.36      0.59 o 
  -3   3  -7       32.30       31.95      1.55 o 
  -2   3  -7      168.73      170.47      4.67 o 
  -1   3  -7       41.62       40.35      0.93 o 
   0   3  -7      155.20      160.28      2.97 o 
   1   3  -7      112.45      110.40      2.15 o 
   2   3  -7      113.17      107.66      2.49 o 
   3   3  -7       22.61       20.38      0.99 o 
   4   3  -7       30.26       29.56      1.93 o 
  -4   4  -7       18.81       17.84      1.12 o 
  -3   4  -7        7.69        8.45      0.72 o 
  -2   4  -7       62.59       57.43      2.50 o 
  -1   4  -7       48.67       48.45      1.64 o 
   0   4  -7      128.78      129.25      2.48 o 
   1   4  -7      104.01      101.78      2.37 o 
   2   4  -7        3.91        5.48      0.47 o 
   3   4  -7        2.19        3.09      0.42 o 
   4   4  -7        5.27        3.72      0.93 o 
  -4   5  -7        2.84        3.13      0.64 o 
  -3   5  -7        3.83        2.52      1.03 o 
  -2   5  -7       28.01       24.30      1.14 o 
  -1   5  -7       71.38       67.50      2.20 o 
   0   5  -7        9.55        8.45      0.62 o 
   1   5  -7       44.96       41.28      1.16 o 
   2   5  -7       14.27       15.40      0.70 o 
   3   5  -7       34.06       31.78      2.05 o 
   4   5  -7       11.64       12.09      1.35 o 
  -3   6  -7       15.73       13.97      0.98 o 
  -2   6  -7       18.02       17.78      1.00 o 
  -1   6  -7       72.91       69.73      3.21 o 
   0   6  -7       71.18       63.49      2.11 o 
   1   6  -7       68.34       70.71      1.81 o 
   2   6  -7       57.14       53.54      1.95 o 
   3   6  -7        6.68        7.08      1.07 o 
  -3   7  -7        4.13        3.53      0.67 o 
  -2   7  -7       35.54       35.25      2.59 o 
  -1   7  -7        1.16        1.86      0.46 o 
   0   7  -7       43.31       41.42      1.59 o 
   1   7  -7       21.65       18.18      0.96 o 
   2   7  -7        0.94        1.01      0.46 o 
   3   7  -7        6.67        7.57      1.27 o 
  -2   8  -7        2.75        2.38      0.55 o 
  -1   8  -7        6.98        7.13      0.73 o 
   0   8  -7       18.77       19.59      1.06 o 
   1   8  -7        7.13        7.08      1.28 o 
   2   8  -7        8.57       13.01      1.63 o 
  -1   9  -7        4.52        3.83      0.66 o 
   0   9  -7        7.17        4.23      1.13 o 
   1   9  -7       10.41        8.70      1.56 o 
  -2  -7  -6        5.36        4.37      1.22 o 
  -1  -7  -6       10.44       12.94      1.40 o 
  -3  -6  -6        9.91       10.69      1.47 o 
  -2  -6  -6       10.94       14.31      1.47 o 
  -1  -6  -6       23.02       23.35      1.78 o 
   0  -6  -6        0.78        0.14      0.54 o 
  -3  -5  -6       15.35       13.08      1.48 o 
  -2  -5  -6        6.30        8.98      1.22 o 
  -1  -5  -6       23.89       26.90      1.79 o 
   0  -5  -6       21.72       19.49      1.43 o 
   1  -5  -6       75.84       74.23      3.24 o 
  -4  -4  -6        1.80        0.98      0.93 o 
  -3  -4  -6        6.92        5.11      1.05 o 
  -2  -4  -6       28.97       32.37      2.06 o 
  -1  -4  -6      109.90      105.24      4.52 o 
   0  -4  -6       50.21       46.88      2.25 o 
   1  -4  -6        1.76        2.11      0.58 o 
   2  -4  -6       45.21       42.99      2.08 o 
   4  -4  -6       14.39       17.59      1.46 o 
  -4  -3  -6        6.48        5.28      1.24 o 
  -3  -3  -6       50.79       50.89      2.85 o 
  -2  -3  -6      114.04       96.64      4.27 o 
  -1  -3  -6      143.33      141.21      5.74 o 
   0  -3  -6        7.64        6.51      0.42 o 
   1  -3  -6       12.28       11.55      0.74 o 
   2  -3  -6       49.75       48.29      2.24 o 
   3  -3  -6       32.49       32.69      1.78 o 
   4  -3  -6        4.49        6.48      1.08 o 
   5  -3  -6        1.42        1.76      0.80 o 
  -4  -2  -6        4.97        6.39      1.24 o 
  -3  -2  -6       15.15       13.34      1.32 o 
  -2  -2  -6       50.63       51.55      2.58 o 
  -1  -2  -6       21.43       19.05      0.82 o 
   0  -2  -6       96.34      103.70      2.25 o 
   1  -2  -6      171.56      165.51      4.17 o 
   2  -2  -6       84.53       81.81      2.34 o 
   3  -2  -6       55.85       55.65      1.82 o 
   4  -2  -6        0.43        1.15      0.70 o 
   5  -2  -6        0.72        0.52      0.72 o 
  -4  -1  -6        2.54        1.65      0.59 o 
  -3  -1  -6       53.18       50.25      2.64 o 
  -2  -1  -6      113.60      106.11      2.45 o 
  -1  -1  -6      388.30      368.89      7.93 o 
   0  -1  -6      382.38      383.39      7.61 o 
   1  -1  -6      222.33      222.62      7.62 o 
   2  -1  -6       52.00       56.61      1.72 o 
   3  -1  -6       92.89       90.19      2.19 o 
   4  -1  -6       24.11       24.47      0.99 o 
   5  -1  -6        4.24        5.15      1.11 o 
  -4   0  -6        8.88        9.37      0.94 o 
  -3   0  -6       61.06       40.67      2.46 o 
  -2   0  -6      225.09      204.62      4.43 o 
  -1   0  -6       27.66       25.65      0.62 o 
   0   0  -6      719.01      773.23     13.39 o 
   1   0  -6      144.06      144.22      2.95 o 
   2   0  -6      182.34      184.40      3.86 o 
   3   0  -6       12.13       12.12      0.65 o 
   4   0  -6        0.12        0.25      0.47 o 
   5   0  -6        6.30        8.47      0.84 o 
  -4   1  -6        9.62        8.24      1.34 o 
  -3   1  -6       45.66       40.81      6.81 o 
  -2   1  -6       28.57       23.71      0.63 o 
  -1   1  -6       59.62       53.73      1.10 o 
   0   1  -6     1030.34     1067.67     16.35 o 
   1   1  -6      388.23      422.80      7.29 o 
   2   1  -6      184.29      182.43      3.89 o 
   3   1  -6       13.97       14.83      0.67 o 
   4   1  -6       35.91       37.42      1.27 o 
   5   1  -6        1.30        0.76      0.69 o 
  -4   2  -6        2.00        2.13      0.48 o 
  -3   2  -6       49.74       47.16      4.78 o 
  -2   2  -6       78.06       73.10      1.92 o 
  -1   2  -6      742.68      735.00     12.88 o 
   0   2  -6      141.27      142.98      2.60 o 
   1   2  -6      330.05      341.38      5.86 o 
   2   2  -6       23.80       26.43      0.79 o 
   3   2  -6       90.04       88.23      2.13 o 
   4   2  -6        1.09        1.71      0.45 o 
   5   2  -6        0.07        1.68      0.79 o 
  -4   3  -6       16.21       18.29      2.58 o 
  -3   3  -6       61.81       58.59      7.26 o 
  -2   3  -6      106.80      103.40      3.00 o 
  -1   3  -6        8.64        8.01      0.25 o 
   0   3  -6      111.32      125.18      2.32 o 
   1   3  -6      131.97      140.62      2.65 o 
   2   3  -6       17.53       16.33      0.55 o 
   3   3  -6       20.44       19.71      1.61 o 
   4   3  -6        5.16        4.05      0.87 o 
   5   3  -6        2.97        1.86      0.74 o 
  -4   4  -6        3.49        3.07      0.60 o 
  -3   4  -6       13.30       12.15      1.33 o 
  -2   4  -6        6.75        5.62      0.68 o 
  -1   4  -6      107.78      108.20      2.23 o 
   0   4  -6      217.39      219.97      3.99 o 
   1   4  -6       24.42       24.28      0.76 o 
   2   4  -6      153.95      149.87      3.35 o 
   3   4  -6        1.31        1.95      0.50 o 
   4   4  -6        8.86        9.16      1.17 o 
  -4   5  -6        6.64        8.42      1.15 o 
  -3   5  -6       22.33       19.10      1.06 o 
  -2   5  -6       81.89       81.51      2.57 o 
  -1   5  -6      136.46      134.55      2.78 o 
   0   5  -6       67.09       65.19      1.58 o 
   1   5  -6       47.26       42.91      1.19 o 
   2   5  -6       10.54       12.88      0.78 o 
   3   5  -6       38.94       32.65      2.12 o 
   4   5  -6        1.50        0.89      0.69 o 
  -4   6  -6        8.06        6.25      1.41 o 
  -3   6  -6       45.05       42.02      4.54 o 
  -2   6  -6       17.90       17.92      0.99 o 
  -1   6  -6       14.26       14.22      0.61 o 
   0   6  -6       23.60       23.16      1.05 o 
   1   6  -6       30.73       29.06      0.96 o 
   2   6  -6        9.90       10.51      1.75 o 
   3   6  -6        0.75        0.09      0.60 o 
   4   6  -6        4.15        4.77      1.11 o 
  -3   7  -6        0.15        0.02      0.43 o 
  -2   7  -6        4.92        7.05      1.24 o 
  -1   7  -6       50.77       48.08      1.79 o 
   0   7  -6       10.79       11.22      0.78 o 
   1   7  -6       44.56       44.83      1.62 o 
   2   7  -6        9.38        9.52      1.74 o 
   3   7  -6        9.83       10.08      1.31 o 
  -2   8  -6       27.30       26.40      2.26 o 
  -1   8  -6       25.48       26.46      1.33 o 
   0   8  -6       24.28       22.69      1.13 o 
   1   8  -6        2.51        1.58      0.77 o 
   2   8  -6        2.67        1.88      0.84 o 
  -1   9  -6        6.98        5.30      1.39 o 
   0   9  -6        0.13        0.70      0.70 o 
   1   9  -6        2.04        1.08      0.89 o 
  -2  -7  -5        9.34       11.42      1.45 o 
  -1  -7  -5       34.03       32.36      2.19 o 
  -3  -6  -5        2.45        3.52      1.02 o 
  -2  -6  -5       16.56       17.78      1.01 o 
  -1  -6  -5       19.60       17.07      1.50 o 
   0  -6  -5       29.12       31.04      1.88 o 
  -3  -5  -5        8.17       10.95      1.29 o 
  -2  -5  -5       30.14       31.17      1.69 o 
  -1  -5  -5      108.06      110.28      4.73 o 
   0  -5  -5       76.43       71.32      3.26 o 
   1  -5  -5       69.55       68.05      3.03 o 
  -4  -4  -5        5.38        5.15      1.29 o 
  -3  -4  -5       25.66       26.11      1.97 o 
  -2  -4  -5       93.50       96.82      2.75 o 
  -1  -4  -5       77.11       72.11      3.29 o 
   0  -4  -5      173.83      171.97      3.58 o 
   1  -4  -5       41.75       42.87      1.98 o 
   2  -4  -5       11.63       10.43      0.94 o 
  -4  -3  -5        6.43        6.09      1.25 o 
  -3  -3  -5       19.54       18.54      1.64 o 
  -2  -3  -5        6.21        6.99      0.97 o 
  -1  -3  -5      100.96       89.74      4.78 o 
   0  -3  -5      175.64      158.99      3.46 o 
   1  -3  -5       66.66       69.84      2.89 o 
   2  -3  -5      103.62      101.84      3.98 o 
   3  -3  -5        5.79        5.42      0.73 o 
   5  -3  -5        0.15        0.53      0.67 o 
  -4  -2  -5        3.46        3.56      1.07 o 
  -3  -2  -5        8.91        7.32      1.03 o 
  -2  -2  -5      129.15      122.37      5.03 o 
  -1  -2  -5      642.89      636.92     42.63 o 
   0  -2  -5      469.18      473.94     11.18 o 
   1  -2  -5      528.60      512.91     10.03 o 
   2  -2  -5        4.15        5.61      0.62 o 
   3  -2  -5       24.52       22.21      1.37 o 
   4  -2  -5       15.59       15.30      1.02 o 
   5  -2  -5       10.99       13.65      1.43 o 
  -4  -1  -5       21.38       21.18      1.27 o 
  -3  -1  -5       32.55       31.55      1.77 o 
  -2  -1  -5      151.23      152.98      3.39 o 
  -1  -1  -5      320.46      310.60      5.51 o 
   0  -1  -5       56.26       50.02      1.15 o 
   1  -1  -5       12.70        9.79      0.38 o 
   2  -1  -5       86.92       81.70      2.27 o 
   3  -1  -5       61.77       62.27      1.64 o 
   4  -1  -5        7.81        8.30      0.61 o 
   5  -1  -5        2.96        3.58      0.97 o 
  -5   0  -5        0.27        0.19      0.74 o 
  -4   0  -5       12.81       13.19      1.04 o 
  -3   0  -5       36.64       36.03      1.53 o 
  -2   0  -5       54.13       53.28      1.62 o 
  -1   0  -5      611.31      546.72      9.63 o 
   0   0  -5      651.99      651.71     11.20 o 
   1   0  -5     1457.78     1443.06     27.81 o 
   2   0  -5      138.15      133.32      2.92 o 
   3   0  -5       19.90       17.89      0.74 o 
   4   0  -5       10.20        9.76      0.65 o 
   5   0  -5        2.69        3.27      0.77 o 
  -5   1  -5        0.86        1.17      0.90 o 
  -4   1  -5        9.51        9.18      1.35 o 
  -3   1  -5        7.98        8.33      0.67 o 
  -2   1  -5      426.70      417.83      8.65 o 
  -1   1  -5      271.70      266.07      4.69 o 
   0   1  -5      762.96      778.13     11.98 o 
   1   1  -5      382.31      401.78      6.73 o 
   2   1  -5      126.37      128.45      2.79 o 
   3   1  -5       12.29       11.77      0.97 o 
   4   1  -5        1.10        1.20      0.39 o 
   5   1  -5        0.54        0.08      0.65 o 
  -5   2  -5        4.23        4.24      1.17 o 
  -4   2  -5        6.99        7.16      0.71 o 
  -3   2  -5       83.79       87.13      3.30 o 
  -2   2  -5      128.64      125.63      2.38 o 
  -1   2  -5      591.97      603.52     10.51 o 
   0   2  -5      459.86      464.35      8.22 o 
   1   2  -5       41.97       41.87      0.79 o 
   2   2  -5      103.54       99.66      2.75 o 
   3   2  -5       22.85       22.05      0.82 o 
   4   2  -5       14.26       12.93      0.94 o 
   5   2  -5        1.25        1.03      0.71 o 
  -4   3  -5        0.82        0.67      0.40 o 
  -3   3  -5        0.87        0.56      0.31 o 
  -2   3  -5       24.94       22.97      0.79 o 
  -1   3  -5      124.19      115.89      2.02 o 
   0   3  -5      199.72      204.56      3.67 o 
   1   3  -5      815.45      859.18     14.86 o 
   2   3  -5       33.00       30.64      0.90 o 
   3   3  -5       74.34       70.45      1.81 o 
   4   3  -5        1.28        1.29      0.66 o 
   5   3  -5        2.76        3.91      0.92 o 
  -4   4  -5        4.33        3.63      0.62 o 
  -3   4  -5       35.33       35.82      1.47 o 
  -2   4  -5      178.28      173.88      4.84 o 
  -1   4  -5      236.86      245.32      4.16 o 
   0   4  -5      415.35      424.76      7.50 o 
   1   4  -5       46.80       49.62      1.26 o 
   2   4  -5        5.82        6.68      0.88 o 
   3   4  -5       12.64       11.49      0.87 o 
   4   4  -5        8.97        8.97      1.08 o 
  -4   5  -5        4.82        4.24      0.65 o 
  -3   5  -5       42.26       38.54      1.59 o 
  -2   5  -5       23.33       21.75      1.04 o 
  -1   5  -5       57.01       54.71      1.31 o 
   0   5  -5       10.29       10.96      0.71 o 
   1   5  -5       43.11       41.14      1.12 o 
   2   5  -5       62.53       62.04      1.60 o 
   3   5  -5       17.30       17.50      2.31 o 
   4   5  -5        8.47        8.28      1.21 o 
  -4   6  -5        9.36        7.86      0.89 o 
  -3   6  -5       10.03        9.97      0.84 o 
  -2   6  -5       23.34       22.47      1.11 o 
  -1   6  -5       98.58       93.72      2.09 o 
   0   6  -5       85.11       80.65      2.48 o 
   1   6  -5       82.74       85.16      2.11 o 
   2   6  -5       19.31       19.33      1.66 o 
   3   6  -5       20.02       18.45      1.10 o 
   4   6  -5        3.01        2.37      0.97 o 
  -3   7  -5        6.74        5.50      0.75 o 
  -2   7  -5       39.22       35.21      1.51 o 
  -1   7  -5       74.38       73.43      1.96 o 
   0   7  -5       33.67       32.69      1.89 o 
   1   7  -5        8.80        9.21      1.20 o 
   2   7  -5       11.86       10.61      0.88 o 
   3   7  -5        0.72        0.01      0.70 o 
  -2   8  -5       11.78       11.31      1.81 o 
  -1   8  -5        3.08        3.72      0.59 o 
   0   8  -5        3.52        3.25      0.51 o 
   1   8  -5       21.49       23.06      2.00 o 
   2   8  -5        8.44        9.60      1.36 o 
  -1   9  -5        9.12        8.98      0.80 o 
   0   9  -5       43.34       41.76      1.66 o 
   1   9  -5        9.10       10.55      1.71 o 
  -2  -7  -4        1.25        1.09      0.47 o 
  -1  -7  -4        9.39        8.41      1.26 o 
  -3  -6  -4        0.90        1.12      0.50 o 
  -2  -6  -4       30.26       31.12      1.61 o 
  -1  -6  -4       27.45       25.34      1.46 o 
   0  -6  -4      134.76      137.98      5.61 o 
  -4  -5  -4        0.10        0.28      0.83 o 
  -3  -5  -4        7.55        7.89      0.80 o 
  -2  -5  -4       22.62       22.19      1.02 o 
  -1  -5  -4       51.25       48.52      1.55 o 
   0  -5  -4       41.13       37.94      1.98 o 
   1  -5  -4       41.89       39.34      1.89 o 
  -4  -4  -4        0.59        0.75      0.81 o 
  -3  -4  -4        2.32        1.95      0.47 o 
  -2  -4  -4       17.42       16.82      0.85 o 
  -1  -4  -4       23.30       20.84      0.88 o 
   0  -4  -4      186.67      200.79      7.65 o 
   1  -4  -4      220.80      204.59      7.35 o 
   2  -4  -4       90.67       86.91      3.40 o 
  -4  -3  -4        0.55        1.03      0.79 o 
  -3  -3  -4       12.94       12.24      0.85 o 
  -2  -3  -4       35.53       36.34      1.28 o 
  -1  -3  -4       84.36       78.74      2.17 o 
   0  -3  -4      658.55      668.82     15.90 o 
   1  -3  -4      247.18      280.20      9.45 o 
   2  -3  -4      154.47      162.88      6.01 o 
   3  -3  -4       13.46       14.74      1.00 o 
   4  -3  -4        0.41        0.69      0.64 o 
   5  -3  -4        8.10        9.82      1.28 o 
  -4  -2  -4        1.62        1.12      0.88 o 
  -3  -2  -4       21.95       23.29      2.56 o 
  -2  -2  -4       85.53       76.53      2.18 o 
  -1  -2  -4      216.42      224.12      6.04 o 
   0  -2  -4      154.80      166.13      4.76 o 
   1  -2  -4       73.79       69.05      1.93 o 
   2  -2  -4      285.99      296.17     10.70 o 
   3  -2  -4       24.55       22.21      1.27 o 
   4  -2  -4       17.59       18.62      1.62 o 
   5  -2  -4        1.31        2.37      0.83 o 
  -5  -1  -4        0.68        0.45      0.87 o 
  -4  -1  -4        9.93        7.61      0.89 o 
  -3  -1  -4       32.94       31.24      1.39 o 
  -2  -1  -4       94.48       98.27      4.06 o 
  -1  -1  -4      111.31      107.38      2.00 o 
   0  -1  -4     1287.81     1242.62     24.04 o 
   1  -1  -4      818.66      794.09     23.38 o 
   2  -1  -4      367.42      358.03     12.91 o 
   3  -1  -4      147.30      149.67      3.38 o 
   4  -1  -4        0.12        0.38      0.62 o 
   5  -1  -4        4.06        4.81      1.03 o 
  -5   0  -4        3.76        2.86      1.04 o 
  -4   0  -4       19.79       18.07      1.16 o 
  -3   0  -4      168.20      167.03      6.19 o 
  -2   0  -4      118.47      117.65      2.86 o 
  -1   0  -4      650.85      634.77     11.01 o 
   0   0  -4     1086.63     1057.29     18.15 o 
   1   0  -4      186.06      173.00      3.41 o 
   2   0  -4      162.05      162.61      3.44 o 
   3   0  -4        1.17        0.82      0.29 o 
   4   0  -4        2.16        2.53      0.43 o 
   5   0  -4        2.06        0.87      0.62 o 
  -5   1  -4        0.87        0.42      0.79 o 
  -4   1  -4       19.83       20.76      1.83 o 
  -3   1  -4       16.30       17.70      0.98 o 
  -2   1  -4      416.28      406.57     10.00 o 
  -1   1  -4      162.96      163.43      2.92 o 
   0   1  -4      209.16      209.68      3.34 o 
   1   1  -4      612.18      611.51      9.46 o 
   2   1  -4      276.67      274.51      5.49 o 
   3   1  -4       93.43       92.84      2.19 o 
   4   1  -4       22.93       22.44      0.94 o 
   5   1  -4        5.60        4.12      0.99 o 
  -5   2  -4        0.81        1.01      0.89 o 
  -4   2  -4        0.21        0.91      0.61 o 
  -3   2  -4        4.05        4.58      0.53 o 
  -2   2  -4       20.51       19.83      0.55 o 
  -1   2  -4      441.16      475.00      7.00 o 
   0   2  -4      757.89      785.93     13.83 o 
   1   2  -4      350.73      365.96      5.65 o 
   2   2  -4      306.90      299.98      7.33 o 
   3   2  -4       39.36       37.61      1.11 o 
   4   2  -4        8.13        8.59      0.82 o 
   5   2  -4        1.50        2.11      0.84 o 
  -5   3  -4        2.85        1.61      0.91 o 
  -4   3  -4        1.51        1.57      0.46 o 
  -3   3  -4        8.49        8.87      0.86 o 
  -2   3  -4       66.82       62.05      1.73 o 
  -1   3  -4      629.22      628.15     10.22 o 
   0   3  -4      939.30     1039.59     17.85 o 
   1   3  -4      168.15      166.92      3.07 o 
   2   3  -4       76.86       74.19      1.75 o 
   3   3  -4        6.15        5.12      0.69 o 
   4   3  -4        8.95       12.46      1.27 o 
  -4   4  -4        1.54        2.33      0.53 o 
  -3   4  -4        7.03        7.92      0.69 o 
  -2   4  -4      107.58      106.50      2.57 o 
  -1   4  -4        4.25        5.20      0.28 o 
   0   4  -4        6.57        5.25      0.50 o 
   1   4  -4      200.02      205.79      4.43 o 
   2   4  -4       93.27       86.59      3.10 o 
   4   4  -4        6.03        6.32      0.89 o 
  -4   5  -4        8.44        8.73      1.01 o 
  -3   5  -4        3.41        3.22      0.53 o 
  -2   5  -4       82.99       78.82      3.19 o 
  -1   5  -4       16.57       16.83      0.59 o 
   0   5  -4      380.08      392.86      7.00 o 
   1   5  -4      136.77      130.78      3.60 o 
   2   5  -4      168.69      167.69      7.21 o 
   4   5  -4        4.88        3.64      0.98 o 
  -4   6  -4       14.04       13.26      1.03 o 
  -3   6  -4       28.04       24.41      1.26 o 
  -2   6  -4       24.06       24.54      1.45 o 
  -1   6  -4       30.87       30.93      0.91 o 
   0   6  -4       36.81       37.09      1.36 o 
   1   6  -4       66.72       67.48      1.72 o 
   2   6  -4        5.05        5.53      0.91 o 
   3   6  -4        3.00        5.63      1.42 o 
   4   6  -4        8.41        7.48      1.37 o 
  -3   7  -4       19.74       19.83      1.18 o 
  -2   7  -4        3.54        1.82      1.16 o 
  -1   7  -4        0.83        0.84      0.27 o 
   0   7  -4       61.32       58.93      1.98 o 
   1   7  -4       17.37       18.56      1.58 o 
   2   7  -4       32.54       36.34      2.50 o 
   3   7  -4       16.22       14.13      1.07 o 
  -1   8  -4       21.01       18.42      0.88 o 
   0   8  -4       42.45       40.24      2.61 o 
   1   8  -4       28.28       29.41      2.24 o 
   2   8  -4       12.67       14.09      1.60 o 
  -1   9  -4       25.59       23.51      1.22 o 
   0   9  -4        4.31        3.93      0.66 o 
   1   9  -4        1.59        2.24      0.90 o 
  -2  -8  -3        0.97       -0.03      0.80 o 
  -3  -7  -3        3.25        3.16      0.81 o 
  -2  -7  -3        3.96        4.69      0.63 o 
  -3  -6  -3        1.20        0.66      1.21 o 
  -2  -6  -3        2.24        2.17      0.51 o 
  -1  -6  -3        4.06        4.13      0.49 o 
   0  -6  -3       16.78       14.23      1.16 o 
  -4  -5  -3        0.29        0.99      0.53 o 
  -3  -5  -3        0.22        0.15      0.41 o 
  -2  -5  -3       19.21       21.00      2.33 o 
  -1  -5  -3       13.01       12.00      0.69 o 
   0  -5  -3       42.16       42.47      1.59 o 
   1  -5  -3       78.82       74.56      3.13 o 
  -4  -4  -3        3.40        3.70      1.06 o 
  -3  -4  -3       12.40       13.44      0.84 o 
  -2  -4  -3       26.06       26.79      1.11 o 
  -1  -4  -3      147.63      160.30      4.13 o 
   0  -4  -3        3.09        3.80      0.29 o 
   1  -4  -3      182.19      188.71      6.75 o 
  -4  -3  -3        8.02        8.86      0.83 o 
  -3  -3  -3        5.05        5.16      0.63 o 
  -2  -3  -3       21.31       21.20      0.93 o 
  -1  -3  -3       14.53       13.08      0.65 o 
   0  -3  -3      411.71      473.68      8.91 o 
   1  -3  -3      573.60      678.16     22.55 o 
   2  -3  -3       37.12       37.93      1.63 o 
   4  -3  -3       23.79       24.15      1.83 o 
  -5  -2  -3        5.03        3.46      1.12 o 
  -4  -2  -3       17.84       18.22      1.22 o 
  -3  -2  -3       10.59        8.84      1.49 o 
  -2  -2  -3      210.25      202.83      5.16 o 
  -1  -2  -3      107.13      116.96      2.40 o 
   0  -2  -3      529.99      547.82     13.04 o 
   1  -2  -3      275.11      275.53      7.46 o 
   2  -2  -3      379.75      382.77     13.15 o 
   3  -2  -3       42.63       43.34      2.01 o 
   4  -2  -3       25.18       25.91      1.89 o 
   5  -2  -3        0.18        1.09      0.76 o 
  -5  -1  -3       20.99       24.25      2.09 o 
  -4  -1  -3        5.82        6.36      0.82 o 
  -3  -1  -3       30.32       30.69      1.10 o 
  -2  -1  -3      134.31      136.58      3.00 o 
  -1  -1  -3      678.94      663.36     10.17 o 
   0  -1  -3      327.29      339.13      9.82 o 
   1  -1  -3      803.42      783.49     18.63 o 
   2  -1  -3       16.14       18.98      1.00 o 
   3  -1  -3       41.95       45.45      1.65 o 
   4  -1  -3        8.97       10.01      0.74 o 
   5  -1  -3        1.64        1.44      0.71 o 
  -5   0  -3        2.61        1.10      0.88 o 
  -4   0  -3        2.15        2.19      0.59 o 
  -3   0  -3        4.86        5.83      0.47 o 
  -2   0  -3       25.31       25.25      0.71 o 
  -1   0  -3      265.96      259.46      4.51 o 
   0   0  -3       40.00       38.92      0.86 o 
   1   0  -3        5.82        6.85      0.37 o 
   2   0  -3      193.56      194.63      4.02 o 
   3   0  -3      162.37      157.75      3.47 o 
   4   0  -3       57.97       58.97      1.64 o 
   5   0  -3        3.94        4.50      0.93 o 
  -5   1  -3        2.14        1.12      0.85 o 
  -4   1  -3        2.32        3.43      0.52 o 
  -3   1  -3       82.66       86.51      1.63 o 
  -2   1  -3       51.87       51.63      0.99 o 
  -1   1  -3      316.12      316.09      6.18 o 
   0   1  -3      394.97      411.93      6.74 o 
   1   1  -3      554.73      543.64     10.61 o 
   2   1  -3      429.50      442.15      8.71 o 
   3   1  -3       60.34       61.03      1.57 o 
   4   1  -3       12.70       14.40      0.76 o 
   5   1  -3        0.74       -0.22      0.59 o 
  -5   2  -3        0.35        0.58      0.81 o 
  -4   2  -3       38.11       37.86      2.56 o 
  -3   2  -3       36.82       36.77      1.39 o 
  -2   2  -3       92.24       97.48      1.56 o 
  -1   2  -3      187.46      207.05      3.40 o 
   0   2  -3      950.73     1001.95     17.48 o 
   1   2  -3      411.24      446.79      7.46 o 
   2   2  -3       68.62       75.22      2.07 o 
   3   2  -3       26.03       27.94      1.39 o 
   4   2  -3       17.54       16.68      1.05 o 
   5   2  -3        3.54        4.94      1.04 o 
  -5   3  -3        2.65        1.93      0.55 o 
  -4   3  -3       27.68       27.83      2.36 o 
  -3   3  -3       26.22       29.77      3.07 o 
  -2   3  -3       84.06       81.62      1.51 o 
  -1   3  -3      397.55      430.34      7.06 o 
   0   3  -3      821.10      929.02     15.86 o 
   1   3  -3      174.53      194.09      3.96 o 
   2   3  -3      154.63      148.71      3.84 o 
   3   3  -3       37.28       35.03      2.06 o 
   4   3  -3       19.43       21.01      1.21 o 
   5   3  -3        4.00        3.21      0.87 o 
  -4   4  -3       13.93       16.05      1.03 o 
  -3   4  -3       21.34       22.64      1.10 o 
  -2   4  -3      110.51      108.89      2.02 o 
  -1   4  -3      509.79      519.48      8.52 o 
   0   4  -3       60.72       70.74      1.44 o 
   1   4  -3      523.77      523.72     13.07 o 
   2   4  -3       77.39       70.84      2.63 o 
  -4   5  -3        8.01        7.93      1.01 o 
  -3   5  -3       15.36       15.54      0.95 o 
  -2   5  -3       66.33       66.21      1.34 o 
  -1   5  -3       19.06       19.31      1.13 o 
   0   5  -3      128.77      132.03      2.90 o 
   1   5  -3        6.38        7.46      0.48 o 
  -4   6  -3        1.18        1.33      0.51 o 
  -3   6  -3        2.56        2.78      0.53 o 
  -2   6  -3       49.36       49.68      1.31 o 
  -1   6  -3       14.25       14.83      1.06 o 
   0   6  -3        9.77       10.08      0.65 o 
   1   6  -3       79.80       87.35      2.58 o 
   2   6  -3       49.92       50.69      2.81 o 
   3   6  -3       47.43       45.10      2.71 o 
   4   6  -3        4.29        2.37      0.96 o 
  -3   7  -3       15.87       16.49      1.08 o 
  -2   7  -3       22.70       24.07      1.41 o 
  -1   7  -3       11.26       12.37      0.91 o 
   0   7  -3        7.05        7.66      0.64 o 
   1   7  -3       57.65       59.00      3.34 o 
   2   7  -3       39.90       42.51      2.67 o 
   3   7  -3        4.97        7.80      1.18 o 
  -3   8  -3        4.07        3.36      0.76 o 
  -2   8  -3        8.82        8.18      0.80 o 
  -1   8  -3        9.32       10.80      0.60 o 
   0   8  -3        7.91        8.14      1.23 o 
   1   8  -3       26.25       27.47      2.12 o 
   2   8  -3        1.81        2.10      0.81 o 
  -1   9  -3        8.96        9.35      0.76 o 
   0   9  -3       14.98       13.48      0.93 o 
   1   9  -3        2.34        3.37      1.01 o 
  -3  -7  -2        8.17        7.61      1.81 o 
  -2  -7  -2        3.39        4.25      0.78 o 
  -1  -7  -2        3.43        2.85      0.81 o 
  -3  -6  -2       17.34       12.06      1.55 o 
  -2  -6  -2       18.35       21.14      1.09 o 
  -1  -6  -2       16.44       16.96      0.83 o 
   0  -6  -2       36.75       34.48      1.84 o 
  -4  -5  -2        6.29        9.92      1.35 o 
  -3  -5  -2       45.80       55.52      1.98 o 
  -2  -5  -2       14.87       15.24      0.83 o 
  -1  -5  -2       68.62       67.13      1.96 o 
   0  -5  -2        5.17        5.13      0.59 o 
  -4  -4  -2       10.95       11.39      1.55 o 
  -3  -4  -2        2.35        2.93      0.48 o 
  -2  -4  -2       34.29       36.23      1.36 o 
  -1  -4  -2      232.03      234.30      5.80 o 
   0  -4  -2       33.69       34.53      1.01 o 
   1  -4  -2      143.15      156.15      5.60 o 
  -4  -3  -2        7.75        5.79      0.72 o 
  -3  -3  -2       65.34       71.42      2.28 o 
  -2  -3  -2      147.27      155.54      4.04 o 
  -1  -3  -2      465.35      474.42     11.28 o 
   0  -3  -2       31.42       37.89      1.45 o 
   1  -3  -2      265.90      256.22      6.17 o 
   2  -3  -2       37.08       39.93      1.70 o 
   4  -3  -2        1.17        1.68      0.65 o 
  -5  -2  -2        8.38        7.61      1.44 o 
  -4  -2  -2       53.60       60.57      3.32 o 
  -3  -2  -2       40.32       39.45      1.45 o 
  -2  -2  -2      233.54      242.63      8.72 o 
  -1  -2  -2      358.06      385.17      9.21 o 
   0  -2  -2      638.52      678.97     15.90 o 
   1  -2  -2      455.11      504.35     17.66 o 
   2  -2  -2      107.28      110.55      4.33 o 
   3  -2  -2       16.96       17.61      1.06 o 
   4  -2  -2        3.69        3.83      0.84 o 
  -5  -1  -2        3.39        5.15      1.22 o 
  -4  -1  -2        1.92        1.83      0.41 o 
  -3  -1  -2       32.72       29.98      0.98 o 
  -2  -1  -2       32.45       26.78      1.39 o 
  -1  -1  -2       40.66       39.20      0.77 o 
   0  -1  -2     2348.19     2324.95     62.24 o 
   1  -1  -2       33.14       36.28      1.42 o 
   2  -1  -2      385.90      419.34     14.84 o 
   3  -1  -2       18.92       18.60      0.86 o 
   4  -1  -2       28.11       31.06      1.33 o 
   5  -1  -2        8.73       10.71      1.21 o 
  -5   0  -2        0.38       -0.08      0.70 o 
  -4   0  -2       44.67       42.80      1.81 o 
  -3   0  -2       93.73       98.44      1.41 o 
  -2   0  -2      102.20       99.95      1.36 o 
  -1   0  -2      285.76      271.91      4.54 o 
   0   0  -2      200.12      201.37      3.51 o 
   1   0  -2     1466.07     1502.79     31.47 o 
   2   0  -2       62.74       58.84      1.74 o 
   3   0  -2      177.14      188.08      5.05 o 
   4   0  -2       26.67       30.29      1.42 o 
   5   0  -2        1.77        0.90      0.64 o 
  -5   1  -2       14.20       13.26      1.61 o 
  -4   1  -2       34.40       37.16      1.20 o 
  -3   1  -2       64.01       67.74      1.12 o 
  -2   1  -2      407.84      427.93      5.94 o 
  -1   1  -2      426.78      435.12      6.86 o 
   0   1  -2       36.69       38.76      0.89 o 
   1   1  -2      332.33      324.43      7.83 o 
   2   1  -2      228.63      249.67      6.08 o 
   3   1  -2       99.12      110.34      2.94 o 
   4   1  -2       14.77       15.75      1.00 o 
   5   1  -2        6.31        6.58      1.13 o 
  -5   2  -2        9.97       10.00      1.50 o 
  -4   2  -2       33.49       34.25      2.20 o 
  -3   2  -2      124.18      131.61      2.45 o 
  -2   2  -2      732.97      753.08     12.41 o 
  -1   2  -2       30.73       29.58      0.64 o 
   0   2  -2      405.97      439.65      8.06 o 
   1   2  -2      579.51      624.83     15.81 o 
   2   2  -2      282.68      291.30      7.97 o 
   3   2  -2      101.59      104.61      2.93 o 
   4   2  -2       18.65       18.34      1.58 o 
   5   2  -2        4.52        3.60      1.02 o 
  -5   3  -2        4.84        2.63      0.59 o 
  -4   3  -2       34.61       42.49      1.72 o 
  -3   3  -2      324.93      334.48      6.46 o 
  -2   3  -2      147.57      141.09      2.19 o 
  -1   3  -2      188.70      200.71      5.18 o 
   0   3  -2      215.71      240.72      8.64 o 
   1   3  -2       51.85       59.36      1.59 o 
   2   3  -2       55.25       62.85      2.15 o 
   3   3  -2       44.70       38.57      2.15 o 
   4   3  -2        9.63        8.91      1.27 o 
   5   3  -2        3.95        4.20      0.93 o 
  -4   4  -2        9.90       11.13      0.88 o 
  -3   4  -2       46.02       47.37      1.74 o 
  -2   4  -2       51.54       51.51      1.75 o 
  -1   4  -2       17.48       19.00      0.73 o 
   0   4  -2       91.20       96.84      3.10 o 
   1   4  -2        4.55        4.58      0.50 o 
  -4   5  -2        2.47        2.77      0.62 o 
  -3   5  -2       27.86       28.51      1.30 o 
  -2   5  -2        8.92        8.69      1.29 o 
  -1   5  -2      490.01      494.55      8.99 o 
   0   5  -2       46.37       47.96      2.07 o 
   1   5  -2       71.90       77.50      2.21 o 
  -4   6  -2        6.30        7.47      0.81 o 
  -3   6  -2       10.43       10.41      1.02 o 
  -2   6  -2       41.85       42.95      1.19 o 
  -1   6  -2       45.93       47.46      2.23 o 
   0   6  -2      108.12      112.95      3.22 o 
   1   6  -2       26.99       32.21      1.96 o 
   2   6  -2       20.21       24.05      1.73 o 
  -3   7  -2       16.04       18.16      1.13 o 
  -2   7  -2       37.41       37.48      1.14 o 
  -1   7  -2       19.88       19.37      0.70 o 
   0   7  -2        0.12        0.16      0.26 o 
   1   7  -2       27.12       28.74      2.06 o 
   2   7  -2       46.16       51.78      3.05 o 
   3   7  -2        5.50        7.05      1.16 o 
  -3   8  -2       27.31       28.23      2.11 o 
  -2   8  -2        2.62        1.45      0.46 o 
  -1   8  -2       14.69       15.56      0.79 o 
   0   8  -2        6.65        9.84      1.25 o 
   1   8  -2       16.07       20.03      1.81 o 
   2   8  -2       16.74       16.38      1.72 o 
  -1   9  -2        1.05        1.34      0.42 o 
   0   9  -2        3.92        3.97      0.65 o 
   1   9  -2        0.18        0.19      0.70 o 
  -2  -8  -1       12.14       10.45      1.55 o 
  -3  -7  -1        8.94       10.08      2.46 o 
  -2  -7  -1       19.73       20.70      1.28 o 
  -1  -7  -1       49.08       46.46      2.65 o 
  -3  -6  -1        6.24        9.28      0.84 o 
  -2  -6  -1       49.52       53.87      1.86 o 
  -1  -6  -1        0.44        0.10      0.27 o 
   0  -6  -1       28.38       28.56      1.57 o 
  -4  -5  -1        5.23        6.80      1.09 o 
  -3  -5  -1       11.65       11.90      0.93 o 
  -2  -5  -1        4.30        3.32      0.54 o 
  -1  -5  -1      187.61      186.41      4.71 o 
   0  -5  -1      328.52      322.89      7.82 o 
  -4  -4  -1       27.61       27.34      2.15 o 
  -3  -4  -1        8.63        7.43      0.68 o 
  -2  -4  -1      470.01      474.17     11.44 o 
  -1  -4  -1      161.16      151.62      3.92 o 
   0  -4  -1      115.41      116.57      2.94 o 
  -4  -3  -1        5.89        4.73      1.13 o 
  -3  -3  -1      364.02      378.81      9.33 o 
  -2  -3  -1      116.53      116.89      3.19 o 
  -1  -3  -1       46.17       45.35      1.33 o 
   0  -3  -1      723.47      769.12     17.46 o 
   1  -3  -1       81.00       78.02      2.88 o 
   4  -3  -1        0.62        0.58      0.53 o 
  -5  -2  -1        3.79        2.84      0.85 o 
  -4  -2  -1       29.24       30.23      1.34 o 
  -3  -2  -1       29.95       29.66      0.90 o 
  -2  -2  -1       81.79       87.86      1.81 o 
  -1  -2  -1      983.34      967.32     22.45 o 
   0  -2  -1      637.45      685.72     22.91 o 
   1  -2  -1      587.26      627.54     26.96 o 
   2  -2  -1      137.69      147.18      5.35 o 
   3  -2  -1       22.30       23.76      1.30 o 
   4  -2  -1        7.91        8.49      1.08 o 
  -5  -1  -1        5.35        4.57      1.17 o 
  -4  -1  -1       20.32       19.85      0.86 o 
  -3  -1  -1       68.63       68.61      1.16 o 
  -2  -1  -1      438.89      431.32      6.90 o 
  -1  -1  -1     2639.99     2737.39     42.24 o 
   0  -1  -1      762.26      787.47     33.15 o 
   1  -1  -1      400.31      454.93     15.52 o 
   2  -1  -1      213.81      251.09      8.85 o 
   3  -1  -1        3.01        3.02      0.40 o 
   4  -1  -1       12.83       15.00      1.24 o 
  -5   0  -1        8.24        7.55      1.30 o 
  -4   0  -1        5.39        6.52      0.36 o 
  -3   0  -1       68.03       71.79      1.09 o 
  -2   0  -1        3.82        3.14      0.19 o 
  -1   0  -1     1428.44     1457.75     17.27 o 
   0   0  -1      161.37      163.18      5.53 o 
   1   0  -1     2025.42     2179.40     74.14 o 
   2   0  -1      183.78      187.30      6.59 o 
   4   0  -1       24.14       26.51      1.84 o 
   5   0  -1        4.44        4.48      0.92 o 
  -5   1  -1        0.71        0.93      0.78 o 
  -4   1  -1        1.90        2.25      0.28 o 
  -3   1  -1       12.75       13.58      0.39 o 
  -2   1  -1      589.32      635.10      8.90 o 
  -1   1  -1     4191.10     4305.29     54.52 o 
   0   1  -1      527.31      579.06     18.55 o 
   1   1  -1     2518.87     2501.40     60.56 o 
   2   1  -1      474.56      506.38     12.14 o 
   3   1  -1       88.88       95.69      2.59 o 
   4   1  -1        1.38        2.63      0.76 o 
   5   1  -1        2.24        0.26      0.64 o 
  -5   2  -1       11.51       12.15      1.55 o 
  -4   2  -1        6.55        8.84      0.75 o 
  -3   2  -1      375.73      398.19      6.76 o 
  -2   2  -1      624.03      667.54      9.27 o 
  -1   2  -1      244.79      260.24      4.27 o 
   0   2  -1      833.05      925.03     30.80 o 
   2   2  -1      249.53      261.75      6.36 o 
   3   2  -1      175.03      180.13      4.61 o 
   4   2  -1        6.38        5.99      1.02 o 
   5   2  -1        1.90        3.07      0.92 o 
  -5   3  -1        2.52        1.52      0.50 o 
  -4   3  -1      190.79      196.05      6.13 o 
  -3   3  -1       43.74       50.07      1.65 o 
  -2   3  -1       20.00       21.43      0.81 o 
  -1   3  -1      376.86      395.86      8.59 o 
   0   3  -1      251.56      267.26      8.18 o 
   1   3  -1      145.34      148.09      4.97 o 
   2   3  -1       51.38       48.72      1.81 o 
   5   3  -1        1.75        2.29      0.79 o 
  -5   4  -1        6.08        5.59      1.23 o 
  -4   4  -1       14.93       15.78      1.02 o 
  -3   4  -1       41.34       43.62      2.07 o 
  -2   4  -1      440.12      428.10      6.36 o 
  -1   4  -1      230.41      235.68      3.57 o 
   0   4  -1      428.83      461.17     12.59 o 
   1   4  -1      231.17      230.44      7.42 o 
  -4   5  -1        2.28        1.68      0.85 o 
  -3   5  -1       45.07       47.48      1.30 o 
  -2   5  -1      187.17      181.13      3.20 o 
  -1   5  -1      182.57      183.38      3.63 o 
   0   5  -1      105.06      106.55      2.06 o 
   1   5  -1       54.72       56.23      1.66 o 
  -4   6  -1        2.37        2.63      0.60 o 
  -3   6  -1        7.56        7.69      0.74 o 
  -2   6  -1       28.00       28.50      0.92 o 
  -1   6  -1      114.51      122.80      2.29 o 
   0   6  -1      341.93      342.46      7.11 o 
   1   6  -1       18.37       22.10      1.53 o 
   2   6  -1       20.51       20.78      1.56 o 
  -3   7  -1       16.31       16.54      1.08 o 
  -2   7  -1       85.95       86.57      2.08 o 
  -1   7  -1       36.85       35.14      0.91 o 
   0   7  -1       23.53       22.44      1.73 o 
   1   7  -1       56.99       62.19      3.39 o 
   2   7  -1        6.13        9.83      1.17 o 
   3   7  -1        1.36       -0.02      0.57 o 
  -3   8  -1       21.69       23.22      1.78 o 
  -2   8  -1        0.36        0.99      0.29 o 
  -1   8  -1       31.84       32.07      1.05 o 
   0   8  -1        4.55        5.33      0.67 o 
   1   8  -1       15.46       16.23      1.62 o 
   2   8  -1       12.30       13.58      1.59 o 
  -1   9  -1        6.72        6.59      0.68 o 
   0   9  -1        9.52        7.47      0.92 o 
   1   9  -1        8.84       10.37      1.48 o 
  -2  -8   0       13.94       16.21      1.09 o 
  -3  -7   0       11.56       12.12      1.00 o 
  -2  -7   0        9.29        8.01      0.84 o 
  -1  -7   0       63.78       67.46      2.09 o 
  -3  -6   0        1.64        1.46      0.52 o 
  -2  -6   0       22.95       21.98      2.96 o 
  -1  -6   0       26.08       27.26      1.10 o 
   0  -6   0       74.67       74.72      3.11 o 
  -4  -5   0        3.98        4.80      0.67 o 
  -3  -5   0       25.66       26.60      1.27 o 
  -2  -5   0        8.06        7.74      0.66 o 
  -1  -5   0      297.13      287.01      7.00 o 
   0  -5   0      434.60      442.82     10.44 o 
  -4  -4   0        3.51        3.84      0.66 o 
  -3  -4   0       16.13       15.93      1.01 o 
  -2  -4   0      117.45      118.10      3.19 o 
  -1  -4   0      231.51      234.93      5.78 o 
   0  -4   0       30.06       30.79      2.67 o 
  -5  -3   0        0.86        0.17      0.46 o 
  -4  -3   0       29.40       28.03      1.33 o 
  -3  -3   0       53.99       53.17      3.53 o 
  -2  -3   0      146.09      141.69      2.72 o 
  -1  -3   0      321.68      326.71      7.87 o 
   0  -3   0      526.08      535.57     18.91 o 
  -5  -2   0        0.28        0.12      0.47 o 
  -4  -2   0        8.31        9.85      0.58 o 
  -3  -2   0       67.96       66.95      2.34 o 
  -2  -2   0      733.08      757.53     17.76 o 
  -1  -2   0      627.81      629.00     11.71 o 
   0  -2   0      487.01      560.27     18.82 o 
   3  -2   0      100.36      107.83      4.15 o 
   4  -2   0        3.69        3.83      0.79 o 
  -5  -1   0        0.74        0.36      0.44 o 
  -4  -1   0       15.13       15.01      0.50 o 
  -3  -1   0        7.07        7.07      0.32 o 
  -2  -1   0      490.71      521.56      7.30 o 
  -1  -1   0     1790.01     1889.20     35.03 o 
   0  -1   0      365.73      441.90     14.45 o 
   1  -1   0     3461.34     3713.00    141.23 o 
   3  -1   0       36.38       34.45      1.79 o 
   4  -1   0        8.52        8.61      1.61 o 
  -4   0   0       11.25       11.51      0.40 o 
  -3   0   0       24.84       28.19      0.86 o 
  -2   0   0      223.62      212.17      3.04 o 
  -1   0   0      566.77      614.01     13.35 o 
   1   0   0      541.79      626.32     21.73 o 
   2   0   0      225.87      232.90      7.90 o 
   3   0   0       24.05       33.06      1.69 o 
   4   0   0       11.05       14.14      1.30 o 
  -4   1   0        8.72        9.17      0.40 o 
  -3   1   0       35.46       32.43      0.59 o 
  -2   1   0      455.92      491.97      6.47 o 
  -1   1   0     3420.99     3530.08     42.84 o 
   0   1   0      358.32      374.61     13.44 o 
   1   1   0     1822.69     1804.80     44.11 o 
   2   1   0      493.30      545.77     18.58 o 
   4   1   0       15.46       15.83      1.35 o 
   5   1   0        0.74        1.33      0.59 o 
  -5   2   0        9.18       10.66      1.10 o 
  -4   2   0        4.01        4.31      0.42 o 
  -3   2   0       98.52      105.69      2.00 o 
  -2   2   0      333.25      370.31      6.57 o 
  -1   2   0      114.43      117.19      2.09 o 
   0   2   0      485.89      505.41     17.63 o 
   1   2   0      629.31      603.62     19.98 o 
   2   2   0      725.22      722.01     17.57 o 
   3   2   0       72.27       71.49      3.09 o 
   4   2   0        8.20        9.53      1.20 o 
  -5   3   0        2.56        2.52      0.71 o 
  -4   3   0       10.47       15.38      2.24 o 
  -3   3   0       64.32       69.93      1.65 o 
  -2   3   0       62.14       61.87      1.00 o 
  -1   3   0      362.38      370.16      4.73 o 
   0   3   0      534.37      529.77     17.66 o 
   1   3   0      320.54      332.74     10.69 o 
   2   3   0      147.70      144.74      4.94 o 
  -5   4   0        3.50        2.35      0.79 o 
  -4   4   0        2.84        2.87      0.58 o 
  -3   4   0      110.38      114.62      2.50 o 
  -2   4   0      100.22      100.90      1.81 o 
  -1   4   0      173.71      179.71      2.77 o 
   0   4   0       29.21       29.18      1.27 o 
   1   4   0      233.59      235.92      5.58 o 
  -4   5   0        0.22        0.54      0.40 o 
  -3   5   0        3.23        3.29      0.42 o 
  -2   5   0       12.89       11.86      0.49 o 
  -1   5   0       17.42       15.10      0.56 o 
   0   5   0      440.92      440.19      7.65 o 
   1   5   0      294.50      285.26      7.49 o 
  -4   6   0        1.81        1.65      0.52 o 
  -3   6   0       11.05       11.41      0.63 o 
  -2   6   0       29.84       31.06      0.97 o 
  -1   6   0      513.53      511.71     10.03 o 
   0   6   0       70.28       70.75      1.76 o 
   1   6   0       28.22       30.56      1.90 o 
  -3   7   0        4.20        4.71      0.68 o 
  -2   7   0       95.98       92.30      2.20 o 
  -1   7   0       11.30       10.56      0.47 o 
   0   7   0       62.03       64.43      2.00 o 
   1   7   0       63.48       63.42      3.59 o 
   2   7   0        9.53       10.20      1.20 o 
   3   7   0       11.60       13.00      1.44 o 
  -3   8   0        6.60        6.83      0.97 o 
  -2   8   0        7.00        6.48      0.53 o 
  -1   8   0        2.48        3.10      0.52 o 
   0   8   0       49.36       47.07      1.70 o 
   1   8   0       21.98       21.79      1.90 o 
   2   8   0       14.31       14.95      1.64 o 
  -1   9   0        7.18        8.36      0.74 o 
   0   9   0       25.19       24.75      1.24 o 
   1   9   0        6.50        6.91      1.39 o 
  -2  -8   1       12.75       15.26      1.07 o 
  -3  -7   1        1.46       -0.62      0.64 o 
  -2  -7   1        6.09        7.42      1.28 o 
  -1  -7   1       55.42       59.71      1.93 o 
  -4  -6   1        3.44        2.71      0.67 o 
  -3  -6   1        8.70        9.76      0.87 o 
  -2  -6   1       19.99       18.85      1.19 o 
  -1  -6   1       17.52       16.51      0.88 o 
   0  -6   1      345.14      352.32     11.07 o 
  -4  -5   1        3.02        3.22      0.60 o 
  -3  -5   1        1.70        1.73      0.49 o 
  -2  -5   1        3.16        2.13      0.52 o 
  -1  -5   1       54.07       55.43      1.69 o 
   0  -5   1      103.83      106.72      2.74 o 
  -4  -4   1        8.13        4.06      0.95 o 
  -3  -4   1        0.84        0.52      0.27 o 
  -2  -4   1       23.16       24.33      0.74 o 
  -1  -4   1      228.78      221.01      5.51 o 
   0  -4   1      424.80      456.53     13.22 o 
   1  -4   1      225.62      231.73      7.45 o 
  -5  -3   1        1.58        2.23      1.04 o 
  -4  -3   1       39.08       38.92      1.58 o 
  -3  -3   1        6.41        6.68      0.97 o 
  -2  -3   1       52.66       50.38      1.15 o 
  -1  -3   1      143.10      151.21      2.75 o 
   0  -3   1      255.59      264.87      8.63 o 
  -5  -2   1        1.96        1.78      0.51 o 
  -4  -2   1        6.47        7.28      0.55 o 
  -3  -2   1      174.82      180.54      3.45 o 
  -2  -2   1      250.56      258.84      5.37 o 
  -1  -2   1       10.55        9.08      0.35 o 
   0  -2   1      836.70      932.17     35.70 o 
   1  -2   1      235.61      257.40      8.66 o 
   2  -2   1      633.88      672.39     21.97 o 
   3  -2   1      371.69      403.81     10.21 o 
  -5  -1   1        2.34        2.18      0.46 o 
  -4  -1   1        1.23        1.85      0.26 o 
  -3  -1   1       89.74       92.05      1.38 o 
  -2  -1   1      472.10      504.29      6.44 o 
  -1  -1   1     2556.17     2555.28     52.35 o 
   0  -1   1      550.99      566.79     11.68 o 
   1  -1   1     4183.80     4198.06    140.10 o 
   2  -1   1      577.90      669.01     22.58 o 
   3  -1   1       13.05       13.52      1.06 o 
  -5   0   1        4.65        4.58      0.64 o 
  -4   0   1       23.61       25.18      0.68 o 
  -3   0   1        1.99        4.14      0.49 o 
  -2   0   1      183.95      174.83      2.34 o 
  -1   0   1     2019.85     2096.39     39.21 o 
   1   0   1     1409.12     1444.13     34.79 o 
   3   0   1       67.52       67.77      3.03 o 
  -4   1   1       12.84       14.72      0.44 o 
  -3   1   1        3.26        3.80      0.24 o 
  -2   1   1      205.59      241.88      4.95 o 
  -1   1   1      391.85      436.60      7.24 o 
   0   1   1      724.37      713.29     17.49 o 
   1   1   1     2649.17     2602.19     64.27 o 
   2   1   1      443.86      431.69     10.37 o 
   3   1   1       68.77       60.27      2.88 o 
  -5   2   1        1.84        2.21      0.69 o 
  -4   2   1        7.92        7.67      0.50 o 
  -3   2   1       23.93       25.62      0.73 o 
  -2   2   1      135.12      144.86      2.66 o 
  -1   2   1      569.05      582.20      8.13 o 
   0   2   1      634.46      626.31     15.13 o 
   1   2   1      970.96      953.85     31.63 o 
   2   2   1       85.54       97.29      3.20 o 
   3   2   1       29.69       31.26      1.74 o 
  -5   3   1        6.62        5.12      0.88 o 
  -4   3   1        0.75        0.45      0.34 o 
  -3   3   1       20.14       22.52      1.19 o 
  -2   3   1       43.66       42.04      0.65 o 
  -1   3   1       83.13       77.44      1.17 o 
   0   3   1      728.02      737.80     15.57 o 
   1   3   1       44.73       46.12      1.80 o 
   2   3   1      121.06      125.09      4.24 o 
  -5   4   1        0.25        0.39      0.63 o 
  -4   4   1        4.93        4.51      0.62 o 
  -3   4   1       37.31       40.00      1.13 o 
  -2   4   1      123.33      124.64      2.25 o 
  -1   4   1       54.36       55.04      0.98 o 
   0   4   1      115.90      118.43      2.53 o 
   1   4   1      165.57      159.00      5.01 o 
  -4   5   1       23.55       25.24      1.29 o 
  -3   5   1       39.04       39.21      1.15 o 
  -2   5   1      116.53      116.08      2.25 o 
  -1   5   1       86.71       88.71      1.68 o 
   0   5   1      327.99      327.69      6.69 o 
  -4   6   1        5.74        6.21      0.75 o 
  -3   6   1       21.07       21.26      0.84 o 
  -2   6   1        1.44        1.07      0.28 o 
  -1   6   1        9.54       10.07      0.97 o 
   0   6   1       26.79       26.40      0.86 o 
   1   6   1        0.58        0.83      0.44 o 
  -3   7   1        1.38        0.93      0.31 o 
  -2   7   1        5.27        6.69      0.53 o 
  -1   7   1       15.47       14.66      0.61 o 
   0   7   1       42.97       40.51      1.47 o 
   1   7   1       48.20       52.48      2.99 o 
   2   7   1       20.29       19.62      1.69 o 
  -3   8   1        4.39        3.69      0.66 o 
  -2   8   1        4.58        3.81      0.45 o 
  -1   8   1       18.10       17.21      0.95 o 
   0   8   1        4.84        5.66      0.69 o 
   1   8   1       10.54       13.52      1.48 o 
   2   8   1       12.14       11.94      1.44 o 
  -1   9   1        3.03        3.01      0.56 o 
   0   9   1        1.31        1.22      0.46 o 
   1   9   1       11.35       10.13      1.09 o 
  -2  -8   2       17.52       15.80      1.09 o 
  -3  -7   2        5.81        5.14      0.80 o 
  -2  -7   2       45.97       52.55      1.87 o 
  -1  -7   2       27.34       27.26      1.56 o 
  -4  -6   2        4.62        3.20      1.12 o 
  -3  -6   2        9.52       12.51      2.38 o 
  -2  -6   2       20.15       22.64      1.13 o 
  -1  -6   2       26.43       25.58      1.12 o 
   0  -6   2      108.94      114.21      3.95 o 
  -4  -5   2        9.32        9.00      1.46 o 
  -3  -5   2       24.12       25.72      1.33 o 
  -2  -5   2       17.43       18.16      1.15 o 
  -1  -5   2       74.38       77.70      3.04 o 
   0  -5   2       44.08       45.93      1.38 o 
  -4  -4   2        4.71        5.80      0.59 o 
  -3  -4   2        8.56        7.72      0.57 o 
  -2  -4   2       38.38       41.68      1.45 o 
  -1  -4   2        4.91        3.40      0.32 o 
   0  -4   2       91.78       98.24      5.19 o 
   1  -4   2       18.16       20.84      0.86 o 
  -5  -3   2        4.11        3.82      0.51 o 
  -4  -3   2        9.30        8.64      0.58 o 
  -3  -3   2       44.80       40.61      1.21 o 
  -2  -3   2       52.94       56.29      3.35 o 
  -1  -3   2       54.19       63.17      1.25 o 
   0  -3   2      214.26      238.92      7.83 o 
   1  -3   2      186.15      203.29      6.44 o 
   2  -3   2      145.47      146.20      4.97 o 
  -5  -2   2        4.50        4.36      0.49 o 
  -4  -2   2       17.74       18.50      0.75 o 
  -3  -2   2      105.18      110.17      2.04 o 
  -2  -2   2      285.54      294.89      4.90 o 
  -1  -2   2      568.44      596.39     10.55 o 
   0  -2   2      407.85      431.12      9.61 o 
   1  -2   2       31.93       30.87      1.20 o 
   2  -2   2      729.54      751.81     24.74 o 
   3  -2   2      120.38      143.97      5.27 o 
  -5  -1   2        5.92        6.37      0.45 o 
  -4  -1   2       15.64       18.38      0.59 o 
  -3  -1   2       97.38      105.34      1.55 o 
  -2  -1   2      223.48      243.59      5.35 o 
  -1  -1   2      334.28      326.58      4.76 o 
   0  -1   2       37.35       39.91      1.17 o 
   1  -1   2      414.29      421.20     14.18 o 
   2  -1   2      401.15      422.46     24.66 o 
   3  -1   2       60.67       61.51      2.82 o 
  -5   0   2        1.84        2.05      0.34 o 
  -4   0   2       26.96       28.51      0.63 o 
  -3   0   2      173.21      185.55      2.53 o 
  -2   0   2       63.29       57.57      1.68 o 
  -1   0   2     1453.55     1486.56     22.01 o 
   0   0   2      203.38      201.53      4.37 o 
   1   0   2      285.95      258.57      6.40 o 
   2   0   2      102.54       94.68      2.48 o 
   3   0   2       94.05       92.07      3.88 o 
  -5   1   2        8.63        7.44      0.97 o 
  -4   1   2       27.84       31.58      0.72 o 
  -3   1   2       17.53       17.48      0.51 o 
  -2   1   2      389.63      413.97      5.31 o 
  -1   1   2       32.53       34.49      0.65 o 
   0   1   2     2347.95     2276.94     41.49 o 
   1   1   2       38.34       39.58      1.44 o 
   2   1   2       32.34       28.90      1.42 o 
   3   1   2       33.48       27.43      1.58 o 
  -5   2   2        5.53        7.29      1.00 o 
  -4   2   2        3.67        4.00      0.41 o 
  -3   2   2       16.59       18.12      0.51 o 
  -2   2   2      112.07      116.69      1.56 o 
  -1   2   2      455.84      489.23      6.78 o 
   0   2   2      645.95      643.67     15.55 o 
   1   2   2      363.45      395.55     12.85 o 
   2   2   2      239.41      258.77      8.32 o 
  -5   3   2        1.50        1.45      0.64 o 
  -4   3   2        1.17        1.79      0.33 o 
  -3   3   2       57.63       59.31      1.45 o 
  -2   3   2       38.91       40.38      0.64 o 
  -1   3   2      266.47      250.68      3.86 o 
   0   3   2       30.51       37.02      0.90 o 
   1   3   2      471.02      478.21     15.78 o 
  -5   4   2        2.94        3.35      0.84 o 
  -4   4   2       20.10       21.04      0.83 o 
  -3   4   2       46.46       48.59      1.29 o 
  -2   4   2      102.21      103.15      1.58 o 
  -1   4   2      145.24      150.94      3.16 o 
   0   4   2       33.65       33.67      0.88 o 
   1   4   2      229.43      238.62      8.10 o 
  -4   5   2        2.83        2.60      0.46 o 
  -3   5   2       15.15       15.96      0.69 o 
  -2   5   2       12.63       13.63      0.74 o 
  -1   5   2       10.26        9.48      0.39 o 
   0   5   2        5.65        6.22      0.51 o 
  -4   6   2       10.75       11.60      1.16 o 
  -3   6   2       11.38       12.27      0.65 o 
  -2   6   2       30.34       29.02      1.22 o 
  -1   6   2        6.90        6.64      0.38 o 
   0   6   2       35.80       35.99      1.05 o 
   1   6   2       17.33       16.75      1.40 o 
  -3   7   2       15.24       15.40      1.01 o 
  -2   7   2        2.77        2.84      0.38 o 
  -1   7   2        0.87        0.83      0.23 o 
   0   7   2        4.77        4.88      0.59 o 
   1   7   2        3.67        3.59      0.84 o 
   2   7   2        3.57        4.01      0.86 o 
  -2   8   2        2.46        2.34      0.45 o 
  -1   8   2       10.71       10.23      0.77 o 
   0   8   2        2.82        3.51      0.58 o 
   1   8   2       14.13       13.53      1.52 o 
   2   8   2       11.41       10.45      1.37 o 
  -1   9   2        3.77        3.49      0.59 o 
   0   9   2        9.52        9.17      0.96 o 
  -2  -8   3        1.64        1.43      0.70 o 
  -3  -7   3        5.34        5.19      0.79 o 
  -2  -7   3       39.26       41.17      1.64 o 
  -1  -7   3       59.07       64.47      2.63 o 
  -4  -6   3        4.50        5.12      1.55 o 
  -3  -6   3       46.83       48.19      2.03 o 
  -2  -6   3       49.17       51.24      2.88 o 
  -1  -6   3       81.09       88.53      2.52 o 
   0  -6   3       11.19       11.93      0.81 o 
  -4  -5   3        6.47        6.99      0.89 o 
  -3  -5   3       19.70       21.39      0.81 o 
  -2  -5   3        8.61        8.61      0.80 o 
  -1  -5   3        6.37        5.85      0.66 o 
   0  -5   3      124.76      129.15      5.81 o 
   1  -5   3       20.37       21.21      0.96 o 
  -4  -4   3        8.13        7.37      0.93 o 
  -3  -4   3       30.08       31.82      0.97 o 
  -2  -4   3       77.67       73.11      1.57 o 
  -1  -4   3      511.77      524.74     10.62 o 
   0  -4   3       63.87       74.52      1.39 o 
   1  -4   3      504.18      523.19     16.33 o 
   2  -4   3      112.58      121.95      3.81 o 
  -5  -3   3        3.87        3.04      0.48 o 
  -4  -3   3       19.89       22.46      0.84 o 
  -3  -3   3       37.32       37.84      1.02 o 
  -2  -3   3      155.18      151.26      2.86 o 
  -1  -3   3      175.63      192.66      3.49 o 
   0  -3   3      816.49      894.08     18.66 o 
   1  -3   3      398.91      434.60      9.88 o 
   2  -3   3       83.98       85.30      3.06 o 
  -5  -2   3        3.57        4.34      0.49 o 
  -4  -2   3       17.67       16.79      0.59 o 
  -3  -2   3       25.73       26.91      0.69 o 
  -2  -2   3       69.94       75.32      1.73 o 
  -1  -2   3      406.41      428.85      5.91 o 
   0  -2   3      938.52      997.38     22.69 o 
   1  -2   3      184.46      203.77      6.95 o 
   2  -2   3       95.65       99.85      3.45 o 
   3  -2   3       35.85       38.15      1.87 o 
  -5  -1   3        0.80        0.64      0.31 o 
  -4  -1   3       12.75       14.26      0.54 o 
  -3  -1   3       61.15       62.03      1.17 o 
  -2  -1   3      429.13      429.73      7.72 o 
  -1  -1   3      564.96      550.96      6.90 o 
   0  -1   3      388.56      406.11      7.19 o 
   1  -1   3      320.18      323.20     10.53 o 
   2  -1   3       46.96       47.69      2.25 o 
   3  -1   3       84.95       79.60      3.40 o 
  -5   0   3        4.20        4.51      0.45 o 
  -4   0   3       57.03       60.01      1.21 o 
  -3   0   3      162.41      160.32      2.20 o 
  -2   0   3      192.77      192.15      2.55 o 
  -1   0   3        6.75        8.24      0.19 o 
   0   0   3       37.46       37.85      0.91 o 
   1   0   3      262.80      259.45      8.61 o 
   2   0   3       25.17       22.60      1.27 o 
   3   0   3        4.69        5.51      0.77 o 
  -5   1   3        1.65        1.02      0.45 o 
  -4   1   3        8.61        9.87      0.45 o 
  -3   1   3       44.28       50.16      0.82 o 
  -2   1   3       15.69       17.43      0.40 o 
  -1   1   3      811.93      776.17     13.08 o 
   0   1   3      335.56      348.86      7.33 o 
   1   1   3      679.43      671.91     21.83 o 
   2   1   3      131.85      141.13      4.70 o 
   3   1   3       31.47       25.70      1.53 o 
  -5   2   3        0.14        0.24      0.56 o 
  -4   2   3       25.29       27.88      1.04 o 
  -3   2   3       42.80       44.35      0.90 o 
  -2   2   3      367.65      363.75      5.10 o 
  -1   2   3      282.16      272.04      3.80 o 
   0   2   3      529.71      533.78      9.69 o 
   1   2   3      105.02      117.25      4.08 o 
   2   2   3      209.75      216.19      7.05 o 
  -5   3   3        1.44        1.27      0.65 o 
  -4   3   3       23.63       25.84      1.02 o 
  -3   3   3      108.69      106.38      2.33 o 
  -2   3   3       37.82       35.84      0.65 o 
  -1   3   3      568.10      629.19      9.18 o 
   0   3   3      404.18      452.90      8.32 o 
   1   3   3       14.70       14.87      0.77 o 
  -4   4   3       11.60       12.28      0.73 o 
  -3   4   3        0.55        1.22      0.29 o 
  -2   4   3       70.43       72.57      1.18 o 
  -1   4   3      178.84      180.42      3.14 o 
   0   4   3        2.33        3.14      0.22 o 
   1   4   3      147.91      167.73      5.76 o 
  -4   5   3        7.39        8.72      0.65 o 
  -3   5   3       31.53       30.98      0.99 o 
  -2   5   3      156.40      144.65      2.82 o 
  -1   5   3       79.21       77.25      1.50 o 
   0   5   3       41.78       42.17      0.92 o 
  -4   6   3        3.94        2.96      0.48 o 
  -3   6   3        7.39        8.42      0.57 o 
  -2   6   3        4.49        4.13      0.40 o 
  -1   6   3       22.29       21.05      0.64 o 
   0   6   3       16.92       15.07      0.63 o 
  -3   7   3        3.73        3.15      0.42 o 
  -2   7   3       27.52       26.55      0.94 o 
  -1   7   3       34.41       34.80      1.68 o 
   0   7   3       25.53       24.59      1.09 o 
   2   7   3        4.24        6.17      0.93 o 
  -2   8   3        8.41        9.06      0.71 o 
  -1   8   3       11.41       12.32      0.83 o 
   0   8   3        5.01        5.16      0.87 o 
   1   8   3        4.76        4.51      0.86 o 
   2   8   3        0.98        1.40      0.58 o 
  -1   9   3        6.21        5.78      0.74 o 
   0   9   3        0.60        0.27      0.62 o 
  -2  -8   4       13.45       11.62      1.32 o 
  -1  -8   4       28.01       30.58      1.74 o 
  -3  -7   4       16.32       15.85      1.10 o 
  -2  -7   4       33.41       40.25      1.56 o 
  -1  -7   4       16.33       16.01      1.21 o 
  -4  -6   4        8.41        7.83      2.19 o 
  -3  -6   4        3.01        4.06      0.46 o 
  -2  -6   4        4.96        5.05      0.44 o 
  -1  -6   4       65.34       67.08      2.05 o 
   0  -6   4       37.92       37.20      1.64 o 
  -4  -5   4        5.00        4.59      0.49 o 
  -3  -5   4        0.74        0.94      0.37 o 
  -2  -5   4      168.82      172.00      3.31 o 
  -1  -5   4      137.12      133.42      2.54 o 
   0  -5   4      382.35      398.82      9.42 o 
   1  -5   4       16.64       16.69      0.91 o 
  -4  -4   4        5.85        5.39      0.52 o 
  -3  -4   4       46.29       50.27      1.29 o 
  -2  -4   4       90.57       85.75      1.79 o 
  -1  -4   4      207.53      210.77      3.79 o 
   0  -4   4        7.01        5.49      0.31 o 
   1  -4   4        4.12        5.57      0.39 o 
   2  -4   4      107.63      113.97      3.78 o 
  -5  -3   4        0.13       -0.10      0.33 o 
  -4  -3   4        9.12       11.05      0.94 o 
  -3  -3   4        6.09        5.88      0.92 o 
  -2  -3   4       77.14       75.19      1.57 o 
  -1  -3   4      177.08      169.78      2.73 o 
   0  -3   4      928.66     1020.76     15.94 o 
   1  -3   4      627.06      631.88     14.33 o 
   2  -3   4       67.42       66.74      2.48 o 
  -5  -2   4        1.56        1.17      0.35 o 
  -4  -2   4        8.20        8.52      0.45 o 
  -3  -2   4       38.83       36.10      0.83 o 
  -2  -2   4      308.27      298.55      5.40 o 
  -1  -2   4      346.77      351.69      4.89 o 
   0  -2   4      749.56      774.63     19.95 o 
   1  -2   4      444.37      482.13     15.74 o 
   2  -2   4       21.77       21.83      0.96 o 
  -5  -1   4        5.60        5.89      0.46 o 
  -4  -1   4       23.44       24.18      0.69 o 
  -3  -1   4       93.81       92.90      1.89 o 
  -2  -1   4      272.77      262.24      4.07 o 
  -1  -1   4      611.50      609.63      8.22 o 
   0  -1   4      212.41      213.32      2.88 o 
   1  -1   4      162.91      160.15      5.53 o 
   2  -1   4      406.63      394.07      9.67 o 
  -5   0   4        1.98        1.03      0.30 o 
  -4   0   4        2.31        2.49      0.25 o 
  -3   0   4        1.40        1.82      0.17 o 
  -2   0   4      163.65      161.84      2.17 o 
  -1   0   4      181.80      168.88      2.86 o 
   0   0   4     1090.22     1034.36     22.51 o 
   1   0   4      658.06      647.03     20.93 o 
   2   0   4      119.96      113.00      3.35 o 
  -5   1   4        4.21        3.75      0.51 o 
  -4   1   4        0.11        0.07      0.19 o 
  -3   1   4      146.57      156.19      2.13 o 
  -2   1   4      370.87      357.38      4.56 o 
  -1   1   4      813.12      783.73     13.51 o 
   0   1   4     1282.22     1247.25     26.74 o 
   1   1   4      111.11      117.74      3.83 o 
   2   1   4       91.97       98.93      3.48 o 
  -5   2   4        1.25        0.98      0.39 o 
  -4   2   4       18.59       19.31      0.65 o 
  -3   2   4       23.84       22.01      0.57 o 
  -2   2   4      290.30      294.91      4.15 o 
  -1   2   4       74.86       70.14      1.15 o 
   0   2   4      156.10      168.65      3.09 o 
   1   2   4      215.75      230.82      7.68 o 
   2   2   4       85.40       78.08      2.85 o 
  -5   3   4        8.19        7.07      0.64 o 
  -4   3   4        0.43        0.81      0.32 o 
  -3   3   4       12.71       13.56      0.45 o 
  -2   3   4      156.93      159.76      2.35 o 
  -1   3   4      243.20      254.79      3.65 o 
   0   3   4      651.41      646.93     11.72 o 
   1   3   4       84.97       82.69      3.00 o 
  -4   4   4        0.78        0.45      0.30 o 
  -3   4   4       57.03       55.19      1.47 o 
  -2   4   4       91.79       84.57      1.36 o 
  -1   4   4      221.66      198.20      6.99 o 
   0   4   4      189.73      203.58      3.46 o 
   1   4   4       23.22       23.71      1.19 o 
  -4   5   4        7.18        6.89      0.69 o 
  -3   5   4       21.96       19.09      0.76 o 
  -2   5   4       32.79       29.85      0.78 o 
  -1   5   4       41.02       37.57      0.88 o 
   0   5   4       40.89       37.51      0.85 o 
  -4   6   4        0.05        0.38      0.32 o 
  -3   6   4        3.45        3.81      0.42 o 
  -2   6   4        8.21        8.75      0.51 o 
  -1   6   4       85.62       79.28      1.71 o 
   0   6   4      136.34      138.11      5.27 o 
   1   6   4       27.58       27.85      1.86 o 
  -3   7   4        5.73        4.45      0.48 o 
  -2   7   4       22.88       22.42      0.91 o 
  -1   7   4       34.99       32.97      1.33 o 
   0   7   4       17.56       17.66      1.25 o 
   1   7   4        8.91        9.06      0.73 o 
  -2   8   4        7.99        6.68      0.68 o 
  -1   8   4        8.79        8.15      0.72 o 
   0   8   4       17.10       16.66      0.98 o 
   1   8   4        8.05        7.85      0.80 o 
  -2  -8   5        8.15        8.34      1.21 o 
  -1  -8   5       21.69       24.33      1.56 o 
  -3  -7   5        0.71        0.12      0.57 o 
  -2  -7   5       11.85       11.58      0.89 o 
  -1  -7   5        9.03        8.23      0.95 o 
   0  -7   5       33.03       36.29      1.70 o 
  -4  -6   5        2.88        2.17      0.46 o 
  -3  -6   5       20.25       18.02      0.88 o 
  -2  -6   5       18.99       19.44      0.73 o 
  -1  -6   5       84.69       88.46      1.82 o 
   0  -6   5       84.95       84.28      3.07 o 
  -4  -5   5        8.38        8.54      0.59 o 
  -3  -5   5       17.00       18.27      0.75 o 
  -2  -5   5       64.59       62.61      2.65 o 
  -1  -5   5       42.26       39.86      0.97 o 
   0  -5   5        9.66        9.07      0.46 o 
   1  -5   5       57.52       55.30      2.12 o 
  -4  -4   5        8.91        8.68      0.60 o 
  -3  -4   5       12.83       13.55      0.62 o 
  -2  -4   5        5.33        5.65      0.39 o 
  -1  -4   5       45.73       48.54      1.09 o 
   0  -4   5      425.02      427.63     11.99 o 
   1  -4   5      239.19      248.87      5.84 o 
   2  -4   5      176.34      181.81      5.91 o 
  -5  -3   5        2.63        2.96      0.47 o 
  -4  -3   5        1.37        1.16      0.33 o 
  -3  -3   5       75.81       73.68      1.38 o 
  -2  -3   5       31.83       29.29      0.89 o 
  -1  -3   5      807.49      825.31     12.94 o 
   0  -3   5      201.82      202.41      3.58 o 
   1  -3   5      123.96      115.58      2.87 o 
  -5  -2   5        1.33        0.89      0.29 o 
  -4  -2   5       14.10       13.67      0.54 o 
  -3  -2   5       22.91       22.84      0.69 o 
  -2  -2   5      107.01      103.97      1.71 o 
  -1  -2   5       40.79       39.90      0.68 o 
   0  -2   5      467.23      477.56     10.13 o 
   1  -2   5      590.65      611.47     12.23 o 
   2  -2   5      129.95      133.84      4.51 o 
  -5  -1   5        0.55        0.09      0.25 o 
  -4  -1   5        1.21        1.10      0.26 o 
  -3  -1   5       12.63       12.78      0.44 o 
  -2  -1   5      126.49      127.61      1.87 o 
  -1  -1   5      374.78      380.80      5.74 o 
   0  -1   5      764.57      771.02     10.52 o 
   1  -1   5      262.87      259.64      8.90 o 
   2  -1   5      434.80      414.49     13.85 o 
  -5   0   5        2.68        3.27      0.42 o 
  -4   0   5       10.24       10.14      0.45 o 
  -3   0   5       19.93       18.16      0.46 o 
  -2   0   5      141.85      135.49      1.83 o 
  -1   0   5     1469.79     1438.41     20.91 o 
   0   0   5      653.58      645.67     13.94 o 
   1   0   5      606.65      571.91     11.79 o 
   2   0   5       56.04       53.40      2.03 o 
  -5   1   5        2.91        2.76      0.49 o 
  -4   1   5        7.70        7.42      0.44 o 
  -3   1   5       63.30       64.41      1.15 o 
  -2   1   5       86.34       82.75      1.15 o 
  -1   1   5       12.84       10.23      0.32 o 
   0   1   5       57.63       53.11      1.25 o 
   1   1   5      321.01      321.54     10.48 o 
   2   1   5      151.73      158.00      5.36 o 
  -5   2   5       10.87       11.82      0.78 o 
  -4   2   5       15.36       14.51      0.58 o 
  -3   2   5       25.58       25.18      0.68 o 
  -2   2   5        4.24        4.93      0.27 o 
  -1   2   5      532.61      516.87      7.08 o 
   0   2   5      472.36      489.89     14.10 o 
   1   2   5      632.17      661.74     21.34 o 
  -5   3   5        0.13        0.27      0.35 o 
  -4   3   5       48.87       48.74      1.57 o 
  -3   3   5        5.62        5.26      0.34 o 
  -2   3   5      103.98       99.89      1.55 o 
  -1   3   5       67.23       68.87      1.11 o 
   0   3   5      176.72      161.89      3.02 o 
   1   3   5      102.38       96.22      3.44 o 
  -4   4   5        0.38        0.20      0.29 o 
  -3   4   5       35.96       34.53      1.19 o 
  -2   4   5       11.61        9.09      0.32 o 
  -1   4   5       41.04       40.00      1.72 o 
   0   4   5      174.24      172.87      3.28 o 
  -4   5   5        0.15        0.25      0.31 o 
  -3   5   5       11.46       11.76      0.69 o 
  -2   5   5        5.59        4.16      0.32 o 
  -1   5   5       72.17       70.08      1.59 o 
   0   5   5       76.95       73.07      1.71 o 
  -4   6   5        2.60        3.00      0.57 o 
  -3   6   5        4.47        3.54      0.48 o 
  -2   6   5       55.81       52.56      1.68 o 
  -1   6   5       40.50       38.33      0.95 o 
   0   6   5       27.63       30.98      1.21 o 
   1   6   5       19.75       19.25      1.15 o 
  -3   7   5        9.20        8.56      0.84 o 
  -2   7   5        0.57        0.67      0.38 o 
  -1   7   5        2.57        2.56      0.47 o 
   0   7   5       17.08       16.58      1.44 o 
   1   7   5       34.34       36.51      1.42 o 
  -2   8   5        0.71        0.87      0.41 o 
  -1   8   5       20.27       19.94      1.19 o 
   0   8   5       15.67       14.42      0.93 o 
   1   8   5       11.95       10.61      0.84 o 
  -2  -8   6        2.66        2.23      0.82 o 
  -1  -8   6        2.61        2.50      0.68 o 
  -3  -7   6        9.89       11.26      0.99 o 
  -2  -7   6        9.43        7.62      0.55 o 
  -1  -7   6       43.96       44.33      2.12 o 
   0  -7   6       11.20       12.54      1.01 o 
  -4  -6   6        4.27        5.79      0.61 o 
  -3  -6   6        0.80        0.37      0.34 o 
  -2  -6   6        9.76        9.81      0.56 o 
  -1  -6   6       31.06       28.67      0.84 o 
   0  -6   6       24.16       24.82      1.30 o 
   1  -6   6       14.74       15.92      0.98 o 
  -4  -5   6        1.59        1.56      0.81 o 
  -3  -5   6       38.41       35.44      1.07 o 
  -2  -5   6       10.49       12.14      0.58 o 
  -1  -5   6       48.41       43.19      1.03 o 
   0  -5   6       65.89       61.82      1.82 o 
   1  -5   6      137.23      136.29      4.63 o 
  -4  -4   6        8.32        8.60      0.58 o 
  -3  -4   6        1.20        1.96      0.33 o 
  -2  -4   6      154.90      151.36      2.92 o 
  -1  -4   6       25.10       22.67      0.58 o 
   0  -4   6      214.59      218.06      5.26 o 
   1  -4   6      107.53      108.39      2.77 o 
   2  -4   6        6.81        6.88      0.79 o 
  -5  -3   6        2.81        2.55      0.46 o 
  -4  -3   6        5.38        4.80      0.41 o 
  -3  -3   6       19.71       19.15      0.59 o 
  -2  -3   6       17.86       15.33      0.47 o 
  -1  -3   6      134.70      137.27      2.31 o 
   0  -3   6      110.49      121.00      2.25 o 
   1  -3   6        8.77        8.64      0.47 o 
  -5  -2   6        0.06        0.03      0.27 o 
  -4  -2   6        1.09        0.77      0.26 o 
  -3  -2   6       90.11       86.77      1.59 o 
  -2  -2   6       24.31       27.26      0.60 o 
  -1  -2   6      331.73      333.65      5.00 o 
   0  -2   6      136.91      140.32      2.29 o 
   1  -2   6      750.36      751.77     11.34 o 
  -5  -1   6        1.33        0.95      0.33 o 
  -4  -1   6       36.25       38.80      0.94 o 
  -3  -1   6       13.38       13.38      0.47 o 
  -2  -1   6      185.92      184.77      2.62 o 
  -1  -1   6      400.29      425.05      6.23 o 
   0  -1   6     1040.27     1052.62     15.36 o 
   1  -1   6       58.89       53.80      2.07 o 
   2  -1   6       28.82       25.57      1.14 o 
  -5   0   6        6.39        6.28      0.61 o 
  -4   0   6        0.11        0.24      0.21 o 
  -3   0   6       12.39       13.87      0.45 o 
  -2   0   6      181.50      179.39      2.78 o 
  -1   0   6      145.55      143.35      2.21 o 
   0   0   6      730.61      777.95     16.66 o 
   1   0   6       27.34       25.88      0.66 o 
   2   0   6      223.04      207.07      7.05 o 
  -5   1   6        4.24        4.45      0.80 o 
  -4   1   6       24.02       25.20      0.77 o 
  -3   1   6       90.25       90.97      1.55 o 
  -2   1   6       53.36       57.70      0.85 o 
  -1   1   6      220.50      223.16      3.78 o 
   0   1   6      381.91      395.22      8.35 o 
   1   1   6      401.72      398.38      8.20 o 
  -5   2   6        0.70        0.51      0.36 o 
  -4   2   6        0.41        0.58      0.23 o 
  -3   2   6       56.30       57.31      1.23 o 
  -2   2   6       84.46       83.28      1.41 o 
  -1   2   6      170.36      163.65      3.07 o 
   0   2   6       96.08      110.80      3.30 o 
   1   2   6       22.11       22.97      1.06 o 
  -5   3   6        1.50        1.19      0.42 o 
  -4   3   6        4.38        4.24      0.53 o 
  -3   3   6       32.12       32.49      0.79 o 
  -2   3   6       50.26       48.00      0.86 o 
  -1   3   6       13.16       13.58      0.43 o 
   0   3   6        7.58        6.96      0.39 o 
   1   3   6      144.59      146.29      5.17 o 
  -4   4   6       14.14       14.50      1.02 o 
  -3   4   6        7.63        7.75      0.57 o 
  -2   4   6       44.97       41.85      0.80 o 
  -1   4   6        1.70        1.54      0.19 o 
   0   4   6       50.89       49.00      1.09 o 
  -4   5   6        2.03        0.97      0.39 o 
  -3   5   6        5.56        4.37      0.49 o 
  -2   5   6       41.63       35.45      0.82 o 
  -1   5   6       76.09       72.52      2.73 o 
   0   5   6       21.38       18.18      0.68 o 
   1   5   6       23.11       25.56      1.32 o 
  -3   6   6       12.49       14.50      0.93 o 
  -2   6   6        4.39        3.32      0.43 o 
  -1   6   6       50.73       46.66      1.63 o 
   0   6   6        0.81        0.32      0.29 o 
   1   6   6       23.73       23.22      1.29 o 
  -3   7   6        0.89        1.11      0.36 o 
  -2   7   6       15.42       15.40      0.71 o 
  -1   7   6        1.21        0.96      0.38 o 
   0   7   6       33.18       33.96      1.39 o 
   1   7   6       10.08       11.45      0.80 o 
   2   7   6        5.34        4.60      0.88 o 
  -2   8   6        0.47        0.55      0.41 o 
  -1   8   6        2.11        2.43      0.51 o 
   0   8   6        0.16        0.15      0.37 o 
   1   8   6        0.87        0.15      0.39 o 
  -2  -8   7        8.96       11.80      1.34 o 
  -1  -8   7        7.02        7.91      1.05 o 
  -3  -7   7        6.79        9.62      0.72 o 
  -2  -7   7        0.89        0.52      0.38 o 
  -1  -7   7       21.80       18.63      1.30 o 
   0  -7   7       42.13       42.40      1.97 o 
  -3  -6   7        6.89        6.60      0.57 o 
  -2  -6   7       56.96       50.86      1.32 o 
  -1  -6   7       66.62       69.92      1.55 o 
   0  -6   7       72.85       67.26      2.64 o 
   1  -6   7       71.26       69.60      2.71 o 
  -4  -5   7       11.54       12.30      1.04 o 
  -3  -5   7       33.56       33.91      1.04 o 
  -2  -5   7       13.01       13.74      0.62 o 
  -1  -5   7       44.78       41.51      1.08 o 
   0  -5   7        9.74        7.95      0.56 o 
   1  -5   7       72.71       70.74      2.66 o 
   2  -5   7       28.05       26.57      1.38 o 
  -4  -4   7        5.13        5.28      0.50 o 
  -3  -4   7        2.31        3.12      0.38 o 
  -2  -4   7        3.91        5.47      0.43 o 
  -1  -4   7      106.54      103.32      1.81 o 
   0  -4   7      129.85      130.33      2.40 o 
   1  -4   7       47.32       48.86      1.98 o 
   2  -4   7       63.00       58.48      2.36 o 
   3  -4   7        8.42        8.57      1.09 o 
  -4  -3   7       30.93       28.64      0.82 o 
  -3  -3   7       21.72       20.72      0.66 o 
  -2  -3   7      113.76      108.35      1.69 o 
  -1  -3   7      112.92      107.85      2.08 o 
   0  -3   7      159.53      160.59      2.90 o 
   1  -3   7       41.06       40.42      1.23 o 
  -5  -2   7        7.44        7.98      0.56 o 
  -4  -2   7       10.11       10.46      0.69 o 
  -3  -2   7       74.14       72.26      1.38 o 
  -2  -2   7      126.77      121.78      1.82 o 
  -1  -2   7       33.84       35.63      0.69 o 
   0  -2   7      167.91      173.33      2.40 o 
   1  -2   7      284.52      282.15      4.88 o 
  -5  -1   7        0.75        0.52      0.55 o 
  -4  -1   7       11.78       12.46      0.79 o 
  -3  -1   7       46.65       45.29      0.96 o 
  -2  -1   7      101.01      103.49      1.69 o 
  -1  -1   7      255.24      245.51      3.73 o 
   0  -1   7      153.54      163.24      2.52 o 
   1  -1   7      370.99      363.61     12.23 o 
  -5   0   7       12.86       13.38      0.77 o 
  -4   0   7       38.83       41.46      1.29 o 
  -3   0   7       91.43       93.41      1.79 o 
  -2   0   7      346.15      338.14      5.07 o 
  -1   0   7      191.21      226.05      3.42 o 
   0   0   7      299.20      293.64      4.46 o 
   1   0   7       58.83       58.31      1.32 o 
  -5   1   7        5.93        6.86      0.94 o 
  -4   1   7        4.09        3.79      0.43 o 
  -3   1   7       50.24       49.51      1.13 o 
  -2   1   7      104.00      103.91      1.69 o 
  -1   1   7       73.72       66.94      1.31 o 
   0   1   7      449.40      480.98     10.26 o 
   1   1   7       82.90       89.34      2.05 o 
  -5   2   7        0.83        0.45      0.38 o 
  -4   2   7        9.22        9.59      0.69 o 
  -3   2   7       12.24       12.56      0.41 o 
  -2   2   7       60.74       64.40      1.16 o 
  -1   2   7      535.08      510.20      7.51 o 
   0   2   7        1.23        1.32      0.20 o 
   1   2   7       77.30       82.99      1.88 o 
  -4   3   7        3.83        3.93      0.52 o 
  -3   3   7       33.21       34.51      0.88 o 
  -2   3   7       56.67       54.96      1.07 o 
  -1   3   7       29.75       28.22      0.61 o 
   0   3   7       45.00       47.47      1.27 o 
   1   3   7       53.28       50.42      1.79 o 
  -4   4   7       20.30       19.64      0.97 o 
  -3   4   7       69.50       70.60      2.01 o 
  -2   4   7       21.31       20.44      0.57 o 
  -1   4   7       66.87       61.30      1.43 o 
   0   4   7       94.70       93.62      2.36 o 
   1   4   7        2.28        3.39      0.54 o 
  -4   5   7       18.31       20.93      1.20 o 
  -3   5   7       20.31       17.48      1.12 o 
  -2   5   7       15.32       14.85      0.50 o 
  -1   5   7        5.82        5.99      0.36 o 
   0   5   7       33.68       29.10      0.90 o 
   1   5   7       30.90       26.71      1.35 o 
  -3   6   7        5.29        6.19      0.61 o 
  -2   6   7        5.13        5.31      0.52 o 
  -1   6   7        9.16        8.76      0.66 o 
   0   6   7       13.25       11.61      1.41 o 
   1   6   7        8.66        6.63      0.80 o 
   2   6   7       10.20        9.41      0.99 o 
  -3   7   7        5.21        3.36      0.72 o 
  -2   7   7       13.25       11.60      0.98 o 
  -1   7   7       11.81       10.49      0.80 o 
   0   7   7        1.29        1.56      0.44 o 
   1   7   7        1.15        0.71      0.39 o 
   2   7   7        0.88       -0.13      0.50 o 
  -1   8   7        2.52        2.29      0.53 o 
   0   8   7        2.11        1.94      0.48 o 
  -2  -8   8       13.75       15.05      1.44 o 
  -1  -8   8       23.25       24.82      1.65 o 
  -3  -7   8       10.09       10.32      0.69 o 
  -2  -7   8       58.99       63.96      1.59 o 
  -1  -7   8       12.61       11.58      1.08 o 
   0  -7   8       43.22       42.31      2.04 o 
  -3  -6   8       25.17       28.22      0.99 o 
  -2  -6   8       18.28       17.53      0.71 o 
  -1  -6   8        0.39        0.79      0.23 o 
   0  -6   8       14.32       14.39      1.05 o 
   1  -6   8        2.52        3.06      0.62 o 
  -4  -5   8        2.59        2.67      0.44 o 
  -3  -5   8        5.56        4.81      0.64 o 
  -2  -5   8       11.33       10.72      1.04 o 
  -1  -5   8       62.15       62.75      1.36 o 
   0  -5   8       89.00       83.07      2.34 o 
   1  -5   8       62.55       71.83      2.68 o 
   2  -5   8       13.80       13.00      1.05 o 
  -4  -4   8        6.20        5.47      0.61 o 
  -3  -4   8       38.53       36.30      1.07 o 
  -2  -4   8      131.30      127.58      2.25 o 
  -1  -4   8      127.74      123.44      3.37 o 
   0  -4   8      149.61      146.33      2.69 o 
   1  -4   8       28.80       26.33      1.36 o 
   2  -4   8        3.74        2.33      0.60 o 
   3  -4   8       24.64       21.33      1.52 o 
  -4  -3   8        7.26        7.78      0.47 o 
  -3  -3   8       11.64       11.70      0.47 o 
  -2  -3   8       99.27       97.40      1.53 o 
  -1  -3   8      161.83      152.25      2.40 o 
   0  -3   8       99.24       98.07      1.88 o 
   1  -3   8      143.76      139.04      3.46 o 
   2  -3   8      141.40      126.35      4.69 o 
  -5  -2   8        3.74        2.43      0.44 o 
  -4  -2   8       14.37       12.99      0.64 o 
  -3  -2   8       64.86       61.81      1.34 o 
  -2  -2   8      420.85      405.03      6.03 o 
  -1  -2   8      227.76      215.63      3.30 o 
   0  -2   8      459.05      471.28      6.41 o 
   1  -2   8      133.15      121.74      2.28 o 
  -5  -1   8        9.84       10.24      0.76 o 
  -4  -1   8       43.45       45.63      1.14 o 
  -3  -1   8      285.68      283.92      4.33 o 
  -2  -1   8        0.97        1.25      0.21 o 
  -1  -1   8      432.54      423.22      6.21 o 
   0  -1   8       26.08       22.17      0.47 o 
   1  -1   8      134.99      128.00      4.73 o 
  -5   0   8        8.89        8.91      0.66 o 
  -4   0   8       68.42       68.54      1.83 o 
  -3   0   8       14.49       14.56      0.62 o 
  -2   0   8       49.16       45.40      0.87 o 
  -1   0   8      316.62      320.01      4.74 o 
   0   0   8        9.08        7.28      0.31 o 
   1   0   8      173.74      162.07      3.61 o 
  -5   1   8        3.98        3.18      0.47 o 
  -4   1   8        0.40        0.92      0.29 o 
  -3   1   8        1.64        2.40      0.30 o 
  -2   1   8      282.93      273.14      4.10 o 
  -1   1   8      122.23      123.65      2.83 o 
   0   1   8      405.43      383.22      7.87 o 
   1   1   8      125.15      124.64      2.72 o 
  -5   2   8        1.39        0.88      0.55 o 
  -4   2   8        8.41        8.75      0.49 o 
  -3   2   8       64.22       63.17      1.20 o 
  -2   2   8      119.37      119.63      1.98 o 
  -1   2   8       90.47       89.99      1.47 o 
   0   2   8       92.12       86.74      2.04 o 
   1   2   8       27.76       29.77      1.24 o 
  -4   3   8        1.35        1.10      0.77 o 
  -3   3   8       18.01       17.40      0.62 o 
  -2   3   8      254.36      249.24      3.86 o 
  -1   3   8       94.47       89.26      3.05 o 
   0   3   8      212.07      207.57      4.67 o 
   1   3   8       56.29       54.94      1.96 o 
  -4   4   8        5.72        5.25      0.61 o 
  -3   4   8       84.44       85.25      2.71 o 
  -2   4   8       79.17       79.37      1.45 o 
  -1   4   8        9.53        8.83      0.35 o 
   0   4   8      143.31      149.88      3.55 o 
   1   4   8       62.44       66.13      2.30 o 
  -4   5   8       23.79       24.16      1.12 o 
  -3   5   8        2.03        1.55      0.37 o 
  -2   5   8       36.88       35.96      1.65 o 
  -1   5   8       45.62       47.88      1.24 o 
   0   5   8       25.54       26.38      1.05 o 
   1   5   8        8.31        6.90      0.76 o 
   2   5   8       36.23       33.82      1.62 o 
  -3   6   8        5.37        4.76      0.56 o 
  -2   6   8       16.89       16.17      1.58 o 
  -1   6   8        8.40        7.90      0.74 o 
   0   6   8       24.50       21.48      1.01 o 
   1   6   8        3.04        5.60      0.78 o 
   2   6   8        7.19        7.32      0.94 o 
  -2   7   8        6.70        5.53      0.81 o 
  -1   7   8       22.74       21.80      1.10 o 
   0   7   8       18.66       22.32      1.09 o 
   1   7   8        6.79        7.32      0.69 o 
  -1   8   8       15.60       17.80      1.29 o 
   0   8   8        3.98        3.31      0.60 o 
  -2  -8   9        9.91        9.95      1.24 o 
  -1  -8   9       49.08       55.14      2.61 o 
  -3  -7   9       16.79       17.95      0.83 o 
  -2  -7   9        9.80       10.62      1.16 o 
  -1  -7   9        6.33        7.62      1.06 o 
   0  -7   9        1.56        1.85      0.60 o 
  -3  -6   9       19.33       16.41      0.99 o 
  -2  -6   9       19.65       18.18      0.73 o 
  -1  -6   9       46.85       45.38      2.15 o 
   0  -6   9       89.58       86.88      3.45 o 
   1  -6   9       18.55       18.52      1.22 o 
  -4  -5   9        3.17        2.84      0.45 o 
  -3  -5   9       32.08       32.09      1.03 o 
  -2  -5   9       70.44       65.21      1.53 o 
  -1  -5   9      181.39      179.71      3.36 o 
   0  -5   9       22.69       20.13      0.90 o 
   1  -5   9      157.15      147.22      5.13 o 
   2  -5   9       30.40       34.24      1.71 o 
  -4  -4   9        7.73        7.60      0.57 o 
  -3  -4   9        8.97        7.34      0.52 o 
  -2  -4   9       29.17       28.65      0.76 o 
  -1  -4   9      134.14      127.24      2.49 o 
   0  -4   9      189.34      187.23      3.34 o 
   1  -4   9      361.80      343.63     11.16 o 
   2  -4   9        0.88        2.11      0.60 o 
   3  -4   9       34.20       30.59      1.80 o 
  -4  -3   9        0.03       -0.19      0.19 o 
  -3  -3   9       15.21       14.32      0.62 o 
  -2  -3   9        4.96        5.58      0.30 o 
  -1  -3   9      537.62      536.44      7.94 o 
   0  -3   9      676.38      653.67     11.18 o 
   1  -3   9       34.77       33.74      0.91 o 
   2  -3   9       30.69       27.30      1.66 o 
  -4  -2   9        3.02        2.72      0.35 o 
  -3  -2   9        9.12        8.13      0.36 o 
  -2  -2   9      300.19      288.27      4.42 o 
  -1  -2   9      118.13      110.92      1.83 o 
   0  -2   9      133.42      129.10      2.02 o 
   1  -2   9       12.84       12.57      0.58 o 
  -5  -1   9        6.60        5.63      0.61 o 
  -4  -1   9       11.58       10.01      0.53 o 
  -3  -1   9       25.78       25.94      0.85 o 
  -2  -1   9       29.30       27.75      0.63 o 
  -1  -1   9       21.50       22.95      0.67 o 
   0  -1   9      273.31      264.31      3.99 o 
   1  -1   9      169.74      163.51      5.94 o 
  -5   0   9        4.64        3.91      0.54 o 
  -4   0   9       40.28       42.31      1.33 o 
  -3   0   9       10.50        9.33      0.46 o 
  -2   0   9       26.97       29.59      0.65 o 
  -1   0   9      220.58      204.84      3.12 o 
   0   0   9       90.44       90.47      1.47 o 
   1   0   9      231.92      225.36      7.78 o 
  -5   1   9        0.73        0.66      0.34 o 
  -4   1   9       17.02       17.90      0.80 o 
  -3   1   9      100.59      101.34      1.97 o 
  -2   1   9       94.60       91.39      1.55 o 
  -1   1   9        6.57        5.64      0.27 o 
   0   1   9      281.21      283.61      6.12 o 
   1   1   9      278.03      272.85      5.84 o 
  -4   2   9        1.29        1.90      0.36 o 
  -3   2   9       31.14       30.64      1.21 o 
  -2   2   9      138.93      136.99      2.53 o 
  -1   2   9      397.81      385.99      5.71 o 
   0   2   9      471.13      471.74     10.01 o 
  -4   3   9        2.17        1.37      0.66 o 
  -3   3   9        0.13        0.00      0.19 o 
  -2   3   9      108.88      106.03      2.07 o 
  -1   3   9      625.72      608.36      9.39 o 
   0   3   9       11.32       10.47      0.53 o 
   1   3   9       90.71       97.95      3.10 o 
  -4   4   9        0.50        0.06      0.46 o 
  -3   4   9       25.05       25.68      1.20 o 
  -2   4   9       25.29       24.77      0.75 o 
  -1   4   9       29.89       28.13      0.77 o 
   0   4   9       25.36       28.61      1.04 o 
   1   4   9       91.89       99.62      3.28 o 
   2   4   9       17.24       17.48      1.03 o 
  -3   5   9        4.96        5.26      0.57 o 
  -2   5   9        4.57        4.46      0.36 o 
  -1   5   9       31.07       29.64      0.77 o 
   0   5   9       25.23       26.26      1.23 o 
   1   5   9       81.26       83.35      2.95 o 
   2   5   9        7.10        8.32      0.86 o 
  -3   6   9        0.69        0.43      0.31 o 
  -2   6   9        8.88        9.29      1.16 o 
  -1   6   9       16.44       16.34      0.67 o 
   0   6   9       37.06       40.24      1.49 o 
   1   6   9       31.16       35.11      1.68 o 
   2   6   9        3.38        3.00      0.70 o 
  -2   7   9        3.12        1.83      0.55 o 
  -1   7   9        9.69        9.82      0.93 o 
   0   7   9       27.26       30.67      1.34 o 
   1   7   9        7.10        6.80      0.68 o 
  -1  -8  10        0.97        1.66      0.70 o 
   0  -8  10        9.63       10.65      1.19 o 
  -2  -7  10        3.03        3.22      0.87 o 
  -1  -7  10       35.86       36.73      1.99 o 
   0  -7  10       31.85       30.92      1.75 o 
   1  -7  10       51.87       52.13      2.33 o 
  -3  -6  10        0.55        0.51      0.33 o 
  -2  -6  10       31.67       33.10      1.14 o 
  -1  -6  10        1.90        2.64      0.64 o 
   0  -6  10       59.10       54.67      2.43 o 
   1  -6  10        4.42        3.67      0.76 o 
  -4  -5  10        0.66        0.28      0.35 o 
  -3  -5  10        5.39        6.68      0.93 o 
  -2  -5  10       23.89       24.67      0.93 o 
  -1  -5  10        5.00        5.36      0.39 o 
   0  -5  10       32.67       32.59      1.69 o 
   1  -5  10       29.65       30.28      1.65 o 
   2  -5  10      176.80      175.20      5.96 o 
  -4  -4  10        5.75        5.57      0.54 o 
  -3  -4  10       16.79       16.83      0.74 o 
  -2  -4  10       90.75       91.72      1.94 o 
  -1  -4  10       22.05       21.94      0.65 o 
   0  -4  10      289.69      289.05      5.13 o 
   1  -4  10      187.64      184.29      6.49 o 
   2  -4  10        7.07        8.36      0.99 o 
   3  -4  10        7.73        7.39      1.05 o 
  -4  -3  10        4.85        5.44      0.48 o 
  -3  -3  10       10.57        9.59      0.49 o 
  -2  -3  10       12.92       12.53      0.43 o 
  -1  -3  10      376.36      363.55      5.51 o 
   0  -3  10      182.49      177.52      3.34 o 
   1  -3  10       10.36        9.21      1.71 o 
   2  -3  10       22.83       22.69      1.46 o 
  -4  -2  10        0.90        0.59      0.26 o 
  -3  -2  10        2.29        2.77      0.32 o 
  -2  -2  10        8.09        7.63      0.34 o 
  -1  -2  10       33.53       32.78      0.70 o 
   0  -2  10      114.59      116.60      2.13 o 
   1  -2  10      458.60      445.26      9.04 o 
  -4  -1  10        3.11        3.36      0.37 o 
  -3  -1  10        6.26        6.45      0.41 o 
  -2  -1  10       75.88       74.23      1.33 o 
  -1  -1  10       81.39       76.46      1.32 o 
   0  -1  10      196.34      196.81      3.02 o 
  -4   0  10        4.13        4.34      0.71 o 
  -3   0  10       17.29       15.98      0.60 o 
  -2   0  10        5.13        5.34      0.28 o 
  -1   0  10      178.64      173.40      2.71 o 
   0   0  10       53.55       53.08      0.95 o 
  -4   1  10       11.26        9.02      0.61 o 
  -3   1  10      104.09      106.57      3.08 o 
  -2   1  10       16.11       15.95      0.45 o 
  -1   1  10       37.93       37.45      0.76 o 
   0   1  10       33.29       31.75      0.80 o 
  -4   2  10       11.04       12.88      0.84 o 
  -3   2  10       11.03       11.27      0.60 o 
  -2   2  10       83.78       82.99      1.63 o 
  -1   2  10       89.93       84.62      1.45 o 
   0   2  10      291.69      282.55      6.23 o 
  -4   3  10        0.83        0.31      0.28 o 
  -3   3  10        0.40        0.04      0.21 o 
  -2   3  10       56.38       55.25      1.26 o 
  -1   3  10       27.73       29.77      0.80 o 
   0   3  10        0.37        0.82      0.51 o 
   1   3  10       34.42       37.68      1.49 o 
  -4   4  10        0.08       -0.13      0.40 o 
  -3   4  10        4.08        3.44      0.41 o 
  -2   4  10        8.57        7.85      0.50 o 
  -1   4  10        2.01        1.86      0.26 o 
   0   4  10      144.23      146.84      4.63 o 
   1   4  10       21.83       25.06      1.22 o 
  -3   5  10        1.34        0.75      0.33 o 
  -2   5  10        5.93        6.57      0.65 o 
  -1   5  10       18.76       19.72      0.79 o 
   0   5  10       30.45       31.57      1.23 o 
   1   5  10       10.80       12.96      0.96 o 
  -3   6  10        0.58        0.01      0.33 o 
  -2   6  10        4.12        2.86      0.63 o 
  -1   6  10       19.92       21.46      0.87 o 
   0   6  10        1.60        1.81      0.44 o 
   1   6  10       25.66       32.61      1.64 o 
  -1   7  10        2.43        2.52      0.66 o 
   0   7  10        9.38       11.01      0.82 o 
  -1  -8  11       14.86       15.39      1.40 o 
   0  -8  11       13.34       14.79      1.33 o 
  -2  -7  11        5.07        4.85      0.99 o 
  -1  -7  11       13.81       12.28      1.23 o 
   0  -7  11        1.82        1.58      0.58 o 
   1  -7  11        5.50        7.28      0.99 o 
  -3  -6  11        1.35        1.03      0.42 o 
  -2  -6  11        1.77        1.66      0.37 o 
  -1  -6  11       29.17       29.58      1.74 o 
   0  -6  11        3.42        2.96      0.65 o 
   1  -6  11       45.87       45.54      2.17 o 
   2  -6  11       10.72       10.51      1.11 o 
  -3  -5  11       52.24       49.73      1.56 o 
  -2  -5  11       41.66       42.20      1.34 o 
  -1  -5  11        1.91        2.13      0.27 o 
   0  -5  11       19.04       19.66      1.30 o 
   1  -5  11       57.62       55.58      2.46 o 
   2  -5  11       50.70       53.21      2.43 o 
  -4  -4  11        6.92        6.05      0.93 o 
  -3  -4  11       26.52       26.72      0.87 o 
  -2  -4  11       74.50       70.73      1.89 o 
  -1  -4  11        5.68        5.71      0.42 o 
   0  -4  11       14.40       15.53      1.56 o 
   1  -4  11       13.05       12.71      1.05 o 
   2  -4  11       25.87       26.62      1.60 o 
   3  -4  11        5.54        5.06      0.93 o 
  -4  -3  11        2.79        2.93      0.40 o 
  -3  -3  11       25.11       25.23      0.80 o 
  -2  -3  11       11.02       10.37      0.42 o 
  -1  -3  11      244.81      241.90      3.72 o 
   0  -3  11       18.36       19.09      0.89 o 
   1  -3  11       50.87       49.53      2.18 o 
   2  -3  11       12.43       11.73      1.18 o 
  -4  -2  11        9.27        9.72      0.55 o 
  -3  -2  11        1.55        1.52      0.28 o 
  -2  -2  11       67.74       65.89      1.23 o 
  -1  -2  11       19.78       21.49      0.54 o 
   0  -2  11      207.00      197.81      3.60 o 
   1  -2  11       13.57       14.79      0.56 o 
  -4  -1  11        1.83        1.29      0.28 o 
  -3  -1  11       19.27       19.40      0.67 o 
  -2  -1  11        9.28        8.36      0.35 o 
  -1  -1  11       10.83       11.00      0.37 o 
   0  -1  11      112.05      112.36      1.82 o 
   1  -1  11       16.48       17.18      0.72 o 
  -4   0  11        6.42        7.07      0.61 o 
  -3   0  11        0.15        0.01      0.18 o 
  -2   0  11       75.60       71.33      1.30 o 
  -1   0  11       56.03       50.31      0.96 o 
   0   0  11       79.86       77.90      1.34 o 
  -4   1  11       21.18       20.95      1.45 o 
  -3   1  11       34.68       33.50      1.10 o 
  -2   1  11       45.76       42.66      0.88 o 
  -1   1  11       25.45       24.09      0.58 o 
   0   1  11       27.50       26.72      0.62 o 
  -4   2  11        9.67        9.07      0.63 o 
  -3   2  11       23.48       24.49      0.92 o 
  -2   2  11        1.67        1.81      0.31 o 
  -1   2  11        1.38        1.36      0.23 o 
   0   2  11        2.06        1.99      0.42 o 
  -4   3  11       11.51       13.08      0.74 o 
  -3   3  11        0.81        1.48      0.33 o 
  -2   3  11       49.55       49.05      1.37 o 
  -1   3  11        4.08        3.84      0.50 o 
   0   3  11        3.39        3.77      0.51 o 
   1   3  11        8.79        7.89      0.64 o 
  -4   4  11        0.31        0.23      0.49 o 
  -3   4  11       24.73       26.03      0.99 o 
  -2   4  11        2.99        3.93      0.42 o 
  -1   4  11       13.02       13.48      0.55 o 
   0   4  11       15.40       14.62      0.96 o 
   1   4  11       14.29       15.21      0.95 o 
  -3   5  11        4.86        5.85      0.85 o 
  -2   5  11        2.84        2.64      0.39 o 
  -1   5  11       21.16       21.66      0.85 o 
   0   5  11       12.95       15.68      0.84 o 
   1   5  11       16.81       18.41      1.11 o 
  -2   6  11        5.85        6.85      0.82 o 
  -1   6  11        1.09        0.83      0.31 o 
   0   6  11        4.64        5.91      0.65 o 
   1   6  11        8.43       10.94      0.98 o 
   0  -8  12       16.00       20.42      1.58 o 
  -2  -7  12       11.16       10.82      1.25 o 
  -1  -7  12       11.41       10.97      1.20 o 
   0  -7  12       35.38       33.87      1.93 o 
   1  -7  12       23.72       27.55      1.71 o 
  -3  -6  12        4.89        4.17      0.68 o 
  -2  -6  12       13.46       13.91      0.90 o 
  -1  -6  12       41.26       36.64      2.07 o 
   0  -6  12        3.82        5.84      0.96 o 
   1  -6  12       10.11       11.39      1.09 o 
   2  -6  12       20.22       22.94      1.49 o 
  -3  -5  12        8.62        8.05      0.66 o 
  -2  -5  12       13.15       11.95      0.70 o 
  -1  -5  12       18.62       18.21      0.69 o 
   0  -5  12       38.69       38.42      1.94 o 
   1  -5  12        3.92        4.02      0.77 o 
   2  -5  12       14.02       14.11      1.29 o 
   3  -5  12        7.86        8.47      1.14 o 
  -4  -4  12        4.43        4.36      0.60 o 
  -3  -4  12       24.09       21.54      0.77 o 
  -2  -4  12       61.58       62.56      1.73 o 
  -1  -4  12       12.27       11.89      0.53 o 
   0  -4  12       73.81       69.19      2.88 o 
   1  -4  12       16.35       18.32      1.29 o 
   2  -4  12       21.45       20.53      1.42 o 
   3  -4  12        2.61        2.78      0.86 o 
  -4  -3  12       10.50        9.52      0.65 o 
  -3  -3  12       24.82       25.44      1.08 o 
  -2  -3  12       16.83       15.82      0.86 o 
  -1  -3  12        0.18        0.29      0.14 o 
   0  -3  12       16.56       16.62      0.91 o 
   1  -3  12       50.43       48.36      2.23 o 
   2  -3  12       12.43        9.92      1.10 o 
   3  -3  12        5.52        5.81      1.13 o 
  -4  -2  12        7.32        8.90      0.55 o 
  -3  -2  12        4.60        5.78      0.45 o 
  -2  -2  12       30.71       29.34      0.73 o 
  -1  -2  12       98.95       98.14      1.70 o 
   0  -2  12      123.01      114.40      2.24 o 
   1  -2  12       80.66       76.24      2.02 o 
   2  -2  12        8.80        8.99      1.14 o 
  -4  -1  12        1.81        0.95      0.31 o 
  -3  -1  12       22.62       23.97      0.77 o 
  -2  -1  12       92.55       91.08      1.63 o 
  -1  -1  12       88.19       76.03      1.36 o 
   0  -1  12      162.07      155.85      2.95 o 
   1  -1  12      128.81      123.32      2.84 o 
  -4   0  12        9.21        8.77      0.64 o 
  -3   0  12       22.36       22.10      0.72 o 
  -2   0  12       40.54       38.25      0.84 o 
  -1   0  12       82.00       76.04      1.37 o 
   0   0  12       88.76       80.48      1.39 o 
  -4   1  12        6.58        6.28      0.65 o 
  -3   1  12        2.49        1.58      0.34 o 
  -2   1  12       33.78       32.83      0.89 o 
  -1   1  12       37.68       40.61      0.86 o 
   0   1  12        4.81        4.66      0.28 o 
  -4   2  12        1.54        1.34      0.41 o 
  -3   2  12       28.08       28.77      1.03 o 
  -2   2  12       34.60       37.06      1.11 o 
  -1   2  12       25.36       26.36      0.75 o 
   0   2  12       29.75       31.19      1.59 o 
  -4   3  12        4.39        5.50      0.59 o 
  -3   3  12        4.57        4.58      0.50 o 
  -2   3  12        2.04        2.62      0.81 o 
  -1   3  12       10.76       10.55      0.50 o 
   0   3  12        1.50        1.31      0.38 o 
  -3   4  12        2.76        2.67      0.56 o 
  -2   4  12       28.45       29.97      1.04 o 
  -1   4  12       15.55       15.48      0.70 o 
   0   4  12       48.71       53.63      2.09 o 
  -3   5  12        5.58        5.39      0.85 o 
  -2   5  12       14.94       15.97      1.88 o 
  -1   5  12       13.80       16.60      0.91 o 
   0   5  12        4.63        4.11      0.68 o 
  -2   6  12       12.11       12.66      1.08 o 
  -1   6  12        7.00        6.93      0.60 o 
   0   6  12        3.91        2.08      0.59 o 
   1   6  12        0.53        0.76      0.45 o 
  -2  -7  13        7.39        6.69      1.15 o 
  -1  -7  13        6.62        9.36      1.17 o 
   0  -7  13        6.12        7.95      1.13 o 
   1  -7  13       12.14       14.16      1.33 o 
  -2  -6  13        3.42        3.02      1.12 o 
  -1  -6  13        7.20        7.40      1.10 o 
   0  -6  13       53.74       53.54      2.63 o 
   1  -6  13       25.61       27.57      1.66 o 
   2  -6  13        9.94       12.32      1.21 o 
  -3  -5  13        8.84        8.52      0.98 o 
  -2  -5  13       16.93       16.05      0.79 o 
  -1  -5  13       57.96       57.59      2.63 o 
   0  -5  13       30.51       31.56      1.81 o 
   1  -5  13       44.14       46.61      2.25 o 
   2  -5  13        4.51        5.14      0.92 o 
  -3  -4  13        2.58        2.68      0.36 o 
  -2  -4  13       27.89       29.39      1.87 o 
  -1  -4  13       32.33       31.29      0.92 o 
   0  -4  13       14.10       13.17      1.17 o 
   1  -4  13       28.81       27.70      1.68 o 
   2  -4  13       26.24       30.98      1.80 o 
   3  -4  13        8.33        9.49      1.18 o 
  -4  -3  13        2.01        1.83      0.60 o 
  -3  -3  13        7.07        7.46      0.50 o 
  -2  -3  13       56.70       54.12      1.26 o 
  -1  -3  13        9.63        8.85      0.39 o 
   0  -3  13       65.95       70.07      1.79 o 
   1  -3  13       21.20       22.65      1.47 o 
   2  -3  13       46.94       46.55      2.30 o 
   3  -3  13        2.80        3.86      1.03 o 
  -4  -2  13        0.52        0.41      0.27 o 
  -3  -2  13       50.27       48.28      2.23 o 
  -2  -2  13       15.31       15.52      0.59 o 
  -1  -2  13      166.31      171.19      2.72 o 
   0  -2  13       10.25        9.96      0.56 o 
   1  -2  13       48.45       47.87      1.36 o 
   2  -2  13        8.42        8.83      1.21 o 
  -4  -1  13        3.29        2.91      0.48 o 
  -3  -1  13        4.73        5.27      0.44 o 
  -2  -1  13       47.95       45.36      1.09 o 
  -1  -1  13        8.82        7.15      0.35 o 
   0  -1  13       15.52       14.24      0.68 o 
   1  -1  13       38.83       39.16      1.81 o 
  -4   0  13        0.10        0.06      0.27 o 
  -3   0  13       17.63       16.81      0.77 o 
  -2   0  13       13.19       12.41      0.53 o 
  -1   0  13       87.37       84.62      1.53 o 
   0   0  13       84.47       89.40      2.19 o 
  -4   1  13        1.53        1.26      0.35 o 
  -3   1  13        6.95        6.83      0.60 o 
  -2   1  13       35.07       36.30      1.11 o 
  -1   1  13       72.62       73.74      1.36 o 
   0   1  13       38.55       34.16      1.23 o 
  -4   2  13        1.37        1.03      0.35 o 
  -3   2  13       17.71       17.64      0.81 o 
  -2   2  13       19.52       19.53      0.79 o 
  -1   2  13        0.65        0.75      0.21 o 
   0   2  13       41.91       42.88      1.15 o 
  -3   3  13        6.48        6.00      0.57 o 
  -2   3  13        2.43        2.01      0.58 o 
  -1   3  13       87.23       87.73      2.13 o 
   0   3  13       27.31       31.18      1.08 o 
  -3   4  13        2.03        1.12      0.33 o 
  -2   4  13       15.66       17.02      1.18 o 
  -1   4  13       25.43       28.45      1.00 o 
   0   4  13        6.36        6.75      0.74 o 
  -2   5  13        4.65        4.86      0.86 o 
  -1   5  13       14.18       15.12      0.73 o 
   0   5  13        6.38        6.12      0.77 o 
  -1   6  13        7.75        8.16      0.61 o 
   0   6  13        3.27        1.78      0.51 o 
  -1  -7  14        7.60        8.24      1.15 o 
   0  -7  14       29.14       31.50      1.89 o 
   1  -7  14        7.31        8.25      1.12 o 
  -2  -6  14       12.37       12.04      1.27 o 
  -1  -6  14       49.67       50.43      2.53 o 
   0  -6  14        9.25        9.50      1.13 o 
   1  -6  14       17.06       19.75      1.47 o 
   2  -6  14        5.55        5.86      0.97 o 
  -3  -5  14        4.64        5.62      0.76 o 
  -2  -5  14        6.16        6.18      0.61 o 
  -1  -5  14       12.03       10.91      1.11 o 
   0  -5  14        6.80        7.45      1.08 o 
   1  -5  14       21.95       21.62      1.55 o 
   2  -5  14        5.89        6.97      1.08 o 
  -3  -4  14       10.39        8.07      0.53 o 
  -2  -4  14        0.43        0.26      0.43 o 
  -1  -4  14       44.02       45.23      1.39 o 
   0  -4  14       20.58       19.66      1.44 o 
   1  -4  14       46.60       49.03      2.39 o 
   2  -4  14       13.58       15.18      1.38 o 
  -3  -3  14        0.10        0.02      0.25 o 
  -2  -3  14       38.22       39.73      1.34 o 
  -1  -3  14        5.52        5.98      0.44 o 
   0  -3  14       92.32       95.46      2.32 o 
   1  -3  14       16.31       18.62      1.39 o 
   2  -3  14        4.01        4.78      0.95 o 
   3  -3  14       15.27       16.05      1.51 o 
  -4  -2  14        0.81        0.63      0.29 o 
  -3  -2  14        5.80        6.42      0.47 o 
  -2  -2  14        3.70        4.55      0.38 o 
  -1  -2  14       22.22       22.87      0.75 o 
   0  -2  14       29.34       29.64      1.01 o 
   1  -2  14        4.50        5.10      0.48 o 
   2  -2  14       23.26       23.35      1.72 o 
   3  -2  14        4.61        5.27      1.18 o 
  -4  -1  14        4.32        3.62      0.54 o 
  -3  -1  14       11.32       11.31      0.56 o 
  -2  -1  14       18.43       18.06      0.64 o 
  -1  -1  14       70.87       65.92      1.24 o 
   0  -1  14       18.41       19.48      0.83 o 
   1  -1  14       96.03       99.16      2.45 o 
  -4   0  14        4.25        5.02      0.76 o 
  -3   0  14        2.84        2.15      0.38 o 
  -2   0  14       58.50       54.33      1.85 o 
  -1   0  14       29.85       27.63      0.70 o 
   0   0  14       47.57       51.69      1.48 o 
   1   0  14        6.87        6.58      0.67 o 
  -4   1  14        6.37        6.37      1.09 o 
  -3   1  14        3.59        2.52      0.41 o 
  -2   1  14        2.11        2.10      0.34 o 
  -1   1  14       42.57       42.04      0.94 o 
   0   1  14       47.92       41.97      1.32 o 
  -3   2  14       12.20       11.57      0.69 o 
  -2   2  14       17.95       17.36      0.77 o 
  -1   2  14        2.52        2.66      0.33 o 
   0   2  14       26.34       26.98      1.27 o 
  -3   3  14        4.21        4.07      0.51 o 
  -2   3  14       17.17       18.55      0.81 o 
  -1   3  14       13.55       13.59      0.77 o 
   0   3  14       26.72       28.54      1.37 o 
  -3   4  14        1.32        0.72      0.69 o 
  -2   4  14        2.89        2.55      0.41 o 
  -1   4  14        1.84        2.23      0.38 o 
   0   4  14       15.29       16.60      0.76 o 
  -2   5  14        5.31        4.97      0.54 o 
  -1   5  14        2.92        3.66      0.50 o 
   0   5  14       17.50       17.75      1.19 o 
  -2  -6  15        3.73        4.61      0.99 o 
  -1  -6  15        0.50        0.95      0.67 o 
   0  -6  15        8.36        7.49      1.04 o 
   1  -6  15        2.35        2.88      0.80 o 
  -2  -5  15       11.43       10.81      0.71 o 
  -1  -5  15       21.97       21.43      1.49 o 
   0  -5  15       45.15       46.50      2.41 o 
   1  -5  15       14.63       13.22      1.28 o 
   2  -5  15        4.27        5.29      1.00 o 
  -3  -4  15       14.30       13.77      1.26 o 
  -2  -4  15        6.89        7.18      0.60 o 
  -1  -4  15       27.95       28.61      1.68 o 
   0  -4  15       12.86       14.58      1.24 o 
   1  -4  15       29.86       32.17      1.91 o 
   2  -4  15        7.07        8.56      1.19 o 
  -3  -3  15        6.31        5.66      0.49 o 
  -2  -3  15       24.16       24.74      0.80 o 
  -1  -3  15       23.07       24.36      1.20 o 
   0  -3  15        4.32        3.89      0.43 o 
   1  -3  15       18.79       20.74      1.51 o 
   2  -3  15       30.60       31.37      1.96 o 
  -3  -2  15        1.68        1.09      0.34 o 
  -2  -2  15       22.42       22.90      0.74 o 
  -1  -2  15        7.90        7.11      0.45 o 
   0  -2  15       79.53       79.83      2.04 o 
   1  -2  15        7.92        7.72      1.06 o 
   2  -2  15       17.80       19.86      1.60 o 
  -3  -1  15       22.25       21.97      0.79 o 
  -2  -1  15       11.30        9.86      0.51 o 
  -1  -1  15       33.96       33.47      0.96 o 
   0  -1  15        0.74        0.69      0.31 o 
   1  -1  15        7.16        8.07      0.60 o 
   2  -1  15       10.14       10.13      1.31 o 
  -3   0  15        7.49        8.42      0.60 o 
  -2   0  15        4.89        5.08      0.40 o 
  -1   0  15       17.81       16.41      0.65 o 
   0   0  15       22.88       23.62      1.12 o 
   1   0  15       16.32       17.18      0.81 o 
  -3   1  15        9.14        9.10      0.61 o 
  -2   1  15       24.88       26.03      1.16 o 
  -1   1  15        6.17        5.64      0.39 o 
   0   1  15       22.28       24.94      0.97 o 
   1   1  15        2.83        3.96      0.52 o 
  -3   2  15        2.50        2.73      0.45 o 
  -2   2  15       23.02       25.24      0.94 o 
  -1   2  15       19.29       19.17      0.78 o 
   0   2  15        7.86        6.68      0.58 o 
  -3   3  15        4.49        4.54      0.54 o 
  -2   3  15        6.10        6.73      0.56 o 
  -1   3  15        3.67        3.91      0.44 o 
   0   3  15        7.32        6.23      0.71 o 
  -2   4  15        6.66        6.95      0.68 o 
  -1   4  15       15.17       14.27      0.79 o 
   0   4  15        4.06        3.44      0.65 o 
  -1  -6  16        8.64        8.18      1.08 o 
   0  -6  16       11.35       11.15      1.21 o 
  -2  -5  16        6.37        5.75      0.62 o 
  -1  -5  16        7.20        8.35      1.18 o 
   0  -5  16       33.27       35.05      2.05 o 
   1  -5  16        5.10        7.15      1.11 o 
  -2  -4  16       24.23       25.35      1.86 o 
  -1  -4  16       27.52       29.26      1.09 o 
   0  -4  16        9.60       10.71      1.13 o 
   1  -4  16       18.86       18.99      1.50 o 
   2  -4  16        6.37        7.58      1.18 o 
  -3  -3  16       12.36       13.22      0.97 o 
  -2  -3  16        3.73        3.84      0.52 o 
  -1  -3  16       34.64       36.51      1.23 o 
   0  -3  16       29.71       29.62      1.06 o 
   1  -3  16       25.96       24.65      1.69 o 
   2  -3  16        3.56        5.34      1.07 o 
  -3  -2  16        0.51       -0.26      0.26 o 
  -2  -2  16       14.16       14.09      0.61 o 
  -1  -2  16       10.65        9.90      0.64 o 
   0  -2  16       21.94       21.16      0.88 o 
   1  -2  16        9.72        9.26      1.13 o 
   2  -2  16        5.20        4.63      1.04 o 
  -3  -1  16        1.67        0.91      0.35 o 
  -2  -1  16       32.61       33.90      0.95 o 
  -1  -1  16       10.76       11.37      0.66 o 
   0  -1  16       29.81       30.99      1.09 o 
   1  -1  16        1.52        0.70      0.34 o 
   2  -1  16        6.39        5.57      1.11 o 
  -3   0  16       12.40       12.53      0.73 o 
  -2   0  16        0.21        0.36      0.22 o 
  -1   0  16       18.51       19.55      2.14 o 
   0   0  16       10.04        9.87      0.75 o 
   1   0  16       30.73       33.63      1.22 o 
   2   0  16        0.05       -0.40      0.40 o 
  -3   1  16        3.64        4.17      0.50 o 
  -2   1  16        7.00        7.84      0.55 o 
  -1   1  16       34.23       33.00      4.30 o 
   0   1  16       10.64       12.04      0.71 o 
   1   1  16        2.05        1.44      0.87 o 
  -3   2  16        5.91        6.73      0.64 o 
  -2   2  16        4.70        4.57      0.54 o 
  -1   2  16        3.32        3.90      0.64 o 
   0   2  16       13.31       13.89      0.77 o 
   1   2  16        2.83        1.47      0.92 o 
  -2   3  16        4.76        4.72      0.51 o 
  -1   3  16       20.81       23.55      0.93 o 
   0   3  16       10.56        9.00      0.87 o 
   1   3  16        3.17        1.12      0.95 o 
  -1   4  16        5.52        5.57      0.55 o 
   0   4  16        1.46        0.99      0.51 o 
  -1  -5  17       13.24       11.14      1.22 o 
   0  -5  17       15.71       17.84      1.42 o 
  -2  -4  17        0.57        0.42      0.34 o 
  -1  -4  17       13.66       13.18      1.29 o 
   0  -4  17       12.79       10.94      1.20 o 
   1  -4  17        4.01        3.25      0.86 o 
  -2  -3  17        1.04        0.73      0.39 o 
  -1  -3  17        1.83        2.98      0.51 o 
   0  -3  17        2.75        2.84      0.80 o 
   1  -3  17       25.17       22.72      1.68 o 
  -3  -2  17        4.20        3.50      0.46 o 
  -2  -2  17        1.57        1.41      0.44 o 
  -1  -2  17       38.47       43.56      1.41 o 
   0  -2  17        6.89        7.00      0.58 o 
   1  -2  17        5.90        7.54      1.13 o 
   2  -2  17        2.75        4.00      1.00 o 
  -3  -1  17        1.72        1.38      0.52 o 
  -2  -1  17       26.12       31.84      2.24 o 
  -1  -1  17       15.65       17.52      0.85 o 
   0  -1  17        4.70        5.51      0.56 o 
   1  -1  17       18.18       21.11      0.93 o 
   2  -1  17       11.10       10.88      1.34 o 
  -3   0  17       13.49       16.29      0.85 o 
  -2   0  17       11.91       13.19      0.71 o 
  -1   0  17        0.39        0.87      0.53 o 
   0   0  17       31.39       35.72      1.25 o 
   1   0  17        7.49        8.19      0.94 o 
  -2   1  17        0.10        0.20      0.26 o 
  -1   1  17       17.27       21.03      0.91 o 
   0   1  17        0.06        0.60      0.59 o 
   1   1  17        4.71        4.21      0.57 o 
  -2   2  17       13.02       14.25      0.76 o 
  -1   2  17        1.04        1.00      0.42 o 
   0   2  17       13.60       15.48      2.50 o 
   1   2  17       10.97       10.25      1.96 o 
  -1   3  17        1.89        0.85      0.49 o 
   0   3  17        6.53        7.15      0.82 o 
  -1  -4  18        1.77        2.40      0.82 o 
   0  -4  18       14.80       14.45      1.36 o 
  -2  -3  18       14.10       15.89      1.56 o 
  -1  -3  18       16.46       16.30      1.65 o 
   0  -3  18        9.50        9.80      1.19 o 
   1  -3  18       17.72       25.40      1.78 o 
  -2  -2  18       11.19       11.93      0.78 o 
  -1  -2  18       17.55       19.03      0.93 o 
   0  -2  18       46.97       55.75      2.15 o 
   1  -2  18        8.11       10.77      1.25 o 
  -2  -1  18        3.57        3.97      0.56 o 
  -1  -1  18       35.89       42.44      1.49 o 
   0  -1  18       15.48       17.24      1.29 o 
   1  -1  18        2.29        0.97      0.44 o 
  -2   0  18       35.61       40.94      1.90 o 
  -1   0  18        4.16        6.27      0.62 o 
   0   0  18        2.61        2.96      0.66 o 
   1   0  18        1.86        1.90      0.44 o 
  -2   1  18        1.03        0.31      0.45 o 
  -1   1  18       16.70       19.02      1.19 o 
   0   1  18        1.64        2.46      0.84 o 
  -1   2  18        6.63        8.14      0.82 o 
   0   2  18        2.96        4.21      0.73 o 
  -1  -2  19        1.16        1.88      0.43 o 
   0  -2  19       16.21       17.40      0.88 o 
  -1  -1  19       21.21       26.91      1.12 o 
   0  -1  19        4.43        4.89      0.55 o 
  -1   0  19       16.72       20.95      1.91 o 
   0   0  19        7.78        9.36      0.69 o 
                                                 
